# Supplementary material for: Lipidomic Analysis of Cells and Extracellular Vesicles from High- and Low-Metastatic Triple-Negative Breast Cancer
Source: Metabolites. 2020 Feb 13;10(2):67. doi: 10.3390/metabo10020067 (PMC7073695; doi:10.3390/metabo10020067)
Supplement: Supplementary file 1 [file metabolites-10-00067-s001.zip]

Archive with 3 entries (2 files):
- Supplementary materials/
- Supplementary materials/Supplementary materials_Figures S1-S4.pdf
- Supplementary materials/Supplementary materials_Tables S1-S2.xlsx
