# Supplementary material for: Lipidomic Analysis of Cells and Extracellular Vesicles from High- and Low-Metastatic Triple-Negative Breast Cancer
Source: Metabolites. 2020 Feb 13;10(2):67. doi: 10.3390/metabo10020067 (PMC7073695; doi:10.3390/metabo10020067)
Supplement: Supplementary file 1 [file metabolites-10-00067-s001.zip › Supplementary materials/Supplementary materials_Tables S1-S2.xlsx]

## Sheet: Table S1
Table S1. Amount of individual lipid species in cells and EVs from D3H1 and D3H2LN (pmol).
Lipids	Ion mode	m/z	RT	D3H1 cell					D3H2LN cell					D3H1 EV			D3H2LN EV			Mock
			(min)	1B	2A	2B	3A	3B	1B	2A	2B	3A	3B	1	2	3	1	2	3
FA 17:0 (ISD)	Negative	269.2	4.16 ± 0.00
FA 14:0	Negative	227.2	4.10 ± 0.00	102.744	114.867	121.986	154.748	194.918	125.122	142.065	145.743	126.619	147.445	249.665	252.048	155.716	274.104	282.432	344.889	196.738
FA 16:0	Negative	255.2	4.14 ± 0.00	1255.75	1187.65	1234.05	1203.93	1198.94	1330.49	1683.63	1408.76	1218.17	1212.27	2520.77	2771.99	2098.57	2447.77	2518.59	3317	1697.62
FA 16:1	Negative	253.2	4.19 ± 0.01	43.0134	45.8652	26.2695	46.6149	28.7358	53.8257	50.0006	22.0487	32.8609	45.4138	129.234	50.6361	55.5414	111.097	88.7649	142.414	22.1366
FA 18:0	Negative	283.3	4.17 ± 0.00	2676.69	2661.98	2779.37	2585.49	2664.63	2843.98	3261.92	2790.02	2335.32	2278.36	3841.92	4234.21	3220.03	3658.64	3426.64	4106.63	2797.96
FA 18:1	Negative	281.2	4.20 ± 0.00	549.097	525.05	498.199	396.876	403.557	554.307	591.047	516.567	513.127	427.521	312.164	260.033	135.355	204.485	234.855	219.54	99.662
FA 18:2	Negative	279.2	4.25 ± 0.00	53.0802	56.8971	50.0467	40.0436	38.5357	28.6711	24.0409	33.6845	42.1927	12.5221	103.31	76.7067	50.8205	54.5206	70.0157	63.8146	16.6671
FA 20:0	Negative	311.3	4.19 ± 0.00	150.057	127.47	123.898	97.0846	102.689	141.317	164.961	155.038	140.821	122.527	144.38	142.123	118.282	122.303	119.579	132.033	93.9099
FA 20:1	Negative	309.3	4.23 ± 0.02	96.2726	90.1884	95.3239	67.8205	70.5787	158.348	160.57	163.725	102.922	123.491	n.d.	n.d.	n.d.	n.d.	n.d.	n.d.	n.d.
FA 22:0	Negative	339.3	4.21 ± 0.00	96.8389	83.3631	81.6	89.8222	83.9512	114.313	122.539	109.245	110.946	98.6904	69.5299	61.161	67.1514	50.1733	78.0678	77.8817	44.4904
FA 22:1	Negative	337.3	4.25 ± 0.00	60.5797	51.3327	34.6302	35.082	35.9586	89.7154	80.0555	72.164	57.5681	60.7348	n.d.	n.d.	n.d.	n.d.	n.d.	n.d.	n.d.
FFA total				5084.12	4944.66	5045.37	4717.51	4822.49	5440.09	6280.83	5417	4680.55	4528.97	7370.98	7848.91	5901.47	6923.1	6818.94	8404.2	4969.19
LPC 17:0 (ISD)	Positive	510.4	6.14 ± 0.00
LPC 14:0	Positive	468.3	6.21 ± 0.00	19.1702	13.5711	18.7566	13.2201	12.6659	31.1896	29.0966	22.4261	29.4414	25.0163	0.591356	1.84307	0.372302	1.17107	1.02054	0.568559	n.d.
LPC 16:0 (sn-1)	Positive	496.3	6.16 ± 0.00	558.727	565.622	621.667	431.541	492.004	1100.24	1185.72	940.944	964.98	831.527	32.8487	24.9319	17.8135	23.5133	36.0199	21.1212	8.44975
LPC 16:0 (sn-2)	Positive	496.3	6.22 ± 0.01	46.7002	36.9186	40.4489	29.7478	53.2529	66.234	53.2592	36.3674	32.0294	36.469	6.02943	4.46223	3.69644	3.57005	5.91117	2.60154	1.71231
LPC 16:1	Positive	494.3	6.22 ± 0.00	37.5013	32.9518	32.7941	29.0799	33.3865	52.517	44.394	34.1963	40.8327	42.858	2.23221	2.94713	0.965237	0.806007	1.30062	0.418484	0.197237
LPC 18:0	Positive	524.4	6.11 ± 0.01	1751.11	1633.65	1818.17	1231.05	1550.55	1675.18	1806.9	1575.85	1346.73	1329.12	59.848	59.7375	35.0824	36.4242	51.9314	35.005	15.9313
LPC 18:1 (sn-1)	Positive	522.4	6.17 ± 0.00	197.07	190.439	223.988	160.754	168.554	287.652	311.153	274.186	305.437	232.395	24.8368	21.4137	12.1943	7.37641	10.3626	7.06741	8.25031
LPC 18:1 (sn-2)	Positive	522.4	6.23 ± 0.00	118.733	87.0785	98.183	63.6674	79.3306	118.537	100.521	72.2753	78.9303	81.1308	7.65302	5.83217	4.86797	1.80196	1.50445	0.540729	1.26331
LPC 18:2 (sn-1)	Positive	520.3	6.22 ± 0.01	12.8406	8.86352	15.3813	9.12253	10.5374	12.1477	12.6739	10.4444	14.1698	11.8009	3.98921	4.59476	2.35595	0.335216	0.142509	0.72848	1.33197
LPC 18:2 (sn-2)	Positive	520.3	6.29 ± 0.01	22.912	19.279	17.5885	15.9855	19.711	10.698	6.94862	7.30621	7.75613	4.07023	1.35427	1.43433	0.725587	0.309333	0.324445	0.404411	0.895319
LPC 18:3	Positive	518.3	6.29 ± 0.02	2.95616	4.11742	6.58613	4.3108	5.4894	1.31148	1.04386	1.22917	1.70669	0.461363	n.d.	n.d.	n.d.	n.d.	n.d.	n.d.	n.d.
LPC 20:0	Positive	552.4	6.05 ± 0.03	56.0792	47.269	54.9687	38.3419	47.0906	62.3422	76.0263	54.6248	54.1782	57.3436	3.85433	2.91414	1.80715	0.58859	0.732294	0.265153	2.17909
LPC 20:1	Positive	550.4	6.13 ± 0.01	30.9494	32.4994	41.1805	23.7298	31.0021	50.9022	62.335	53.2841	50.0343	48.0505	1.03537	1.57656	0.410382	0.956456	0.741974	0.815989	n.d.
LPC 20:2	Positive	548.4	6.18 ± 0.02	6.05921	4.22735	9.81695	6.91678	6.3134	7.96131	6.04911	8.48086	7.99518	5.96496	n.d.	n.d.	n.d.	n.d.	n.d.	n.d.	n.d.
LPC 20:3	Positive	546.4	6.25 ± 0.03	5.76154	7.3135	8.39581	6.12443	8.67266	6.75078	5.58684	5.06328	7.02633	3.77497	n.d.	n.d.	n.d.	n.d.	n.d.	n.d.	n.d.
LPC 20:4	Positive	544.3	6.30 ± 0.02	9.76416	11.7433	11.3986	9.65176	12.4923	4.23721	6.80623	4.3733	2.67859	2.91307	n.d.	n.d.	n.d.	n.d.	n.d.	n.d.	n.d.
LPC 22:0	Positive	580.4	6.05 ± 0.03	19.1163	17.9138	19.3018	13.0727	18.0279	19.8061	24.3988	19.1107	16.8839	20.4551	n.d.	n.d.	n.d.	n.d.	n.d.	n.d.	n.d.
LPC 22:1	Positive	578.4	6.09 ± 0.01	8.6032	8.22074	7.05023	5.9329	7.36772	12.1525	11.601	9.5799	8.31323	8.72075	n.d.	n.d.	n.d.	n.d.	n.d.	n.d.	n.d.
LPC 22:4	Positive	572.4	6.26 ± 0.02	2.02831	3.54377	3.2876	2.4436	4.31624	1.17447	1.46162	2.39922	1.29963	2.14232	n.d.	n.d.	n.d.	n.d.	n.d.	n.d.	n.d.
LPC 22:5	Positive	570.4	6.29 ± 0.02	6.04765	7.49759	5.38691	3.60559	6.96021	2.31414	2.87879	2.26148	3.09517	2.17283	n.d.	n.d.	n.d.	n.d.	n.d.	n.d.	n.d.
LPC 22:6	Positive	568.3	6.31 ± 0.06	4.93421	3.01424	3.85702	2.89534	4.90552	2.41133	1.65672	2.69913	4.39753	3.2037	n.d.	n.d.	n.d.	n.d.	n.d.	n.d.	n.d.
LPC total				2917.06	2735.74	3058.21	2101.19	2572.63	3525.76	3750.51	3137.1	2977.92	2749.59	144.273	131.688	80.2913	76.8525	109.992	69.537	40.2106
LPE 17:1 (ISD)	Positive	466.3	7.57 ± 0.00
LPE 18:0 (sn-1)	Positive	482.3	7.46 ± 0.00	12737.3	10035.8	10559.8	7351.68	8442.53	25976.2	25197.4	25179.5	26690.7	25375.9	108.598	194.624	87.0642	281.278	311.889	188.248	n.d.
LPE 18:0 (sn-2)	Positive	482.3	7.56 ± 0.03	1162.82	711.889	616.238	502.891	625.209	2476.51	2230.72	1769.79	1794.04	1647.25	49.8166	35.8824	15.0252	76.6869	42.0361	16.9621	n.d.
LPE 18:1 (sn-1)	Positive	480.3	7.53 ± 0.01	732.493	755.581	655.334	499.055	541.569	1592.14	1705.03	1743.01	1607.25	1706.54	52.9473	13.1025	35.5885	15.4123	35.1017	32.0648	n.d.
LPE 18:1 (sn-2)	Positive	480.3	7.64 ± 0.01	692.265	499.898	544.949	647.656	470.12	879.659	817.705	621.729	740.647	812.649	37.2642	71.3516	45.2547	83.6664	63.6062	39.4279	n.d.
LPE 18:2	Positive	478.3	7.72 ± 0.02	78.8524	97.6227	64.7539	59.0388	74.8272	45.5445	47.1675	66.6783	98.4076	84.1423	n.d.	n.d.	n.d.	n.d.	n.d.	n.d.	n.d.
LPE 20:3	Positive	504.3	7.70 ± 0.03	84.6029	96.0489	84.329	117.655	83.0194	102.468	63.2084	104.354	133.989	93.8734	20.9784	4.50055	1.14931	3.68043	4.91872	9.02855	n.d.
LPE 20:4	Positive	502.3	7.75 ± 0.01	306.043	279.507	388.492	362.233	332.249	212.186	195.735	238.623	266.868	230.592	43.5292	124.786	47.2781	9.09891	53.4786	4.85457	n.d.
LPE 22:5	Positive	528.3	7.76 ± 0.01	142.805	140.779	197.142	191.233	232.072	130.038	71.3913	106.157	166.529	180.601	33.5295	18.9859	19.5316	27.166	24.1649	4.07432	n.d.
LPE 22:6	Positive	526.3	7.81 ± 0.01	32.7372	135.474	76.9792	129.346	77.1116	60.8121	120.475	80.7901	52.4711	126.239	n.d.	n.d.	n.d.	n.d.	n.d.	n.d.	n.d.
LPE total				15969.9	12752.5	13188	9860.79	10878.7	31475.6	30448.8	29910.6	31550.9	30257.8	346.663	463.233	250.892	496.988	535.195	294.66	0
PC 17:0-17:0 (ISD)	Negative	820.6	5.41 ± 0.00
PC 14:0-14:0	Negative	736.5	5.47 ± 0.01	794.354	705.555	428.432	359.349	566.173	1603.4	1131.49	1013.41	836.142	776.647	n.d.	n.d.	n.d.	n.d.	n.d.	n.d.	n.d.
PC 14:0-16:0	Negative	764.5	5.45 ± 0.01	4418.68	4078.8	4295.27	3098.42	3278.95	4833.44	3359.32	3322.35	3191.8	3183.29	215.353	122.987	80.1785	117.842	186.873	135.442	n.d.
PC 14:0-16:1	Negative	762.5	5.47 ± 0.00	1495.9	1120.3	1028.1	755.803	1007.69	1562.04	1180.69	1109.54	974.792	973.892	n.d.	n.d.	n.d.	n.d.	n.d.	n.d.	n.d.
PC 14:0-18:0	Negative	792.6	5.44 ± 0.01	3769.52	3120.32	2774.5	2116.76	2549.88	2777.72	2244.98	1787.39	2058.33	2094.03	155.605	130.637	57.4924	17.0194	73.7702	42.6317	n.d.
PC 14:0-18:1	Negative	790.6	5.46 ± 0.00	4092.13	2660.87	2985.78	1904.34	2354.63	4296.17	3119.51	3020.73	3202.85	2955	26.1911	43.9098	17.4299	20.4967	8.67292	22.967	n.d.
PC 14:0-18:2	Negative	788.5	5.49 ± 0.01	408.824	218.705	352.127	282.33	198.555	210.434	178.33	187.154	73.382	185.176	n.d.	n.d.	n.d.	n.d.	n.d.	n.d.	n.d.
PC 14:0-20:1	Negative	818.6	5.44 ± 0.01	208.716	95.4877	83.4551	49.044	38.1686	135.128	97.6421	16.4848	84.9493	52.2201	n.d.	n.d.	n.d.	n.d.	n.d.	n.d.	n.d.
PC 14:1-18:1	Negative	788.5	5.41 ± 0.02	874.825	634.775	634.793	444.13	409.685	968.304	750.8	821.296	585.777	628.056	n.d.	n.d.	n.d.	n.d.	n.d.	n.d.	n.d.
PC 16:0-16:0	Negative	792.6	5.43 ± 0.00	10606.5	8397.23	8498.69	6644	8034.53	11179.9	8527.81	8520.32	8041.59	7660.83	500.171	732.556	329.198	306.091	447.548	332.738	n.d.
PC 16:0-16:1	Negative	790.6	5.45 ± 0.00	15258	12584.4	10215.4	7956.68	9289.95	16409.1	13127.5	12583.5	12754.5	12236.1	204.264	379.548	237.301	116.421	142.002	75.2489	n.d.
PC 16:0-18:0	Negative	820.6	5.41 ± 0.01	17825.8	14330.2	12970.6	12811.1	12638.1	16633	13225.6	12097.5	10963.7	11105.1	870.964	754.429	567.742	224.752	628.528	367.221	n.d.
PC 16:0-18:1	Negative	818.6	5.44 ± 0.01	39771.6	30112.5	31910.8	26278.4	31381.5	43616.7	35938.9	31722.8	30525.5	30549.5	1704.81	1560.53	912.184	656.196	1207.4	580.084	n.d.
PC 16:0-18:2	Negative	816.6	5.47 ± 0.00	5404.53	5347.32	4891.23	4392.06	5832.74	3575.78	2925.94	2182.85	2197.98	2608.43	318.261	269.137	186.133	39.6452	52.996	49.8139	n.d.
PC 16:0-18:3	Negative	814.6	5.49 ± 0.01	1220.79	1019.88	803.255	789.35	1022.82	478.377	431.88	388.313	444.417	272.453	n.d.	n.d.	n.d.	n.d.	n.d.	n.d.	n.d.
PC 16:0-20:1	Negative	846.6	5.43 ± 0.01	1337.58	1014.52	721.95	805.745	718.718	1626.46	1233.95	900.913	823.128	1070.19	20.5311	17.5214	2.01267	9.78901	35.3517	35.012	n.d.
PC 16:0-20:2	Negative	844.6	5.45 ± 0.01	852.258	612.965	383.124	523.59	480.963	453.784	343.308	247.119	256.219	258.692	n.d.	n.d.	n.d.	n.d.	n.d.	n.d.	n.d.
PC 16:0-20:3	Negative	842.6	5.47 ± 0.01	1431.16	1358.06	1612.2	1080.43	1256.14	782.08	760.707	640.674	536.858	571.409	n.d.	n.d.	n.d.	n.d.	n.d.	n.d.	n.d.
PC 16:0-20:4	Negative	840.6	5.48 ± 0.01	1754.01	1425.81	1765.31	1379.82	1588.04	803.664	836.11	532.646	312.516	554.214	55.1164	38.5612	7.64115	6.13478	10.4596	3.58096	n.d.
PC 16:0-22:4	Negative	868.6	5.50 ± 0.01	473.531	390.663	533.966	493.016	447.016	159.657	168.578	326.167	88.0986	150.508	n.d.	n.d.	n.d.	n.d.	n.d.	n.d.	n.d.
PC 16:0-22:5	Negative	866.6	5.50 ± 0.01	689.745	693.323	849.127	549.054	752.777	258.63	492.796	185.864	219.414	325.117	n.d.	n.d.	n.d.	n.d.	n.d.	n.d.	n.d.
PC 16:0-22:6	Negative	864.6	5.51 ± 0.00	185.407	511.871	311.013	186.105	387.387	77.3118	67.5783	125.741	168.256	119.814	n.d.	n.d.	n.d.	n.d.	n.d.	n.d.	n.d.
PC 16:1-16:1	Negative	788.5	5.48 ± 0.01	723.425	676.812	758.622	549.855	737.767	962.005	720.392	633.849	738.748	710.848	n.d.	n.d.	n.d.	n.d.	n.d.	n.d.	n.d.
PC 16:1-18:2	Negative	814.6	5.49 ± 0.01	653.225	504.736	486.578	457.241	652.02	349.624	270.343	224.232	396.04	277.686	n.d.	n.d.	n.d.	n.d.	n.d.	n.d.	n.d.
PC 16:1-20:1	Negative	844.6	5.44 ± 0.02	347.011	111.78	298.97	90.8381	205.004	214.311	334.042	188.924	259.602	154.802	n.d.	n.d.	n.d.	n.d.	n.d.	n.d.	n.d.
PC 18:0-18:0	Negative	848.6	5.41 ± 0.00	6860.22	5576.72	5882.27	5472.72	5906.75	6369.73	5304.59	3762.11	3957.23	3856.05	207.623	137.046	80.2809	47.2729	99.1731	26.7147	n.d.
PC 18:0-18:1	Negative	846.6	5.42 ± 0.01	45731.3	35042.1	35997.3	31649.2	35139.2	42174.6	31782.7	28696	27492.9	24647.9	1027.9	1146.52	645.656	350.741	580.768	270.482	56.7525
PC 18:0-18:2	Negative	844.6	5.45 ± 0.00	9622.28	7766.96	6696.35	6148.6	6785.48	2654.64	2416.65	2970.86	2161.33	2312.73	365.81	304.639	186.129	43.9564	46.6942	72.3394	n.d.
PC 18:0-18:3	Negative	842.6	5.48 ± 0.01	844.072	920.497	799.442	890.434	760.625	377.335	248.204	260.544	98.1643	155.934	n.d.	n.d.	n.d.	n.d.	n.d.	n.d.	n.d.
PC 18:0-20:1	Negative	874.7	5.40 ± 0.00	764.008	505.654	396.378	482.869	495.844	851.573	762.089	678.744	480.935	767.932	n.d.	n.d.	n.d.	n.d.	n.d.	n.d.	n.d.
PC 18:0-20:2	Negative	872.6	5.44 ± 0.01	547.006	389.531	499.28	275.32	497.017	247.247	420.235	209.466	202.318	70.3067	n.d.	n.d.	n.d.	n.d.	n.d.	n.d.	n.d.
PC 18:0-20:3	Negative	870.6	5.46 ± 0.01	1485.59	1501.79	1574.72	1214.66	1773.6	625.093	586.838	350.412	401.26	396.635	n.d.	n.d.	n.d.	n.d.	n.d.	n.d.	n.d.
PC 18:0-20:4	Negative	868.6	5.47 ± 0.01	2238.66	2365	2048.21	2002.36	2278.97	632.126	650.198	649.59	262.556	312.114	74.4476	96.8404	47.7967	6.85598	16.7236	9.6462	n.d.
PC 18:0-22:4	Negative	896.6	5.48 ± 0.01	552.78	650.273	421.905	428.814	356.606	65.6476	89.6279	156.292	48.8274	59.3543	n.d.	n.d.	n.d.	n.d.	n.d.	n.d.	n.d.
PC 18:0-22:5	Negative	894.6	5.48 ± 0.00	980.429	735.454	664.803	474.715	755.902	202.628	210.423	276.403	144.211	236.296	n.d.	n.d.	n.d.	n.d.	n.d.	n.d.	n.d.
PC 18:0-22:6	Negative	892.6	5.49 ± 0.01	424.281	135.995	163.397	215.932	223.198	94.0223	71.7011	93.222	38.122	80.2712	n.d.	n.d.	n.d.	n.d.	n.d.	n.d.	n.d.
PC 18:1-18:1	Negative	844.6	5.45 ± 0.00	17436.6	13778.1	11612.4	10595.3	10948.3	18005.5	14180.2	16380.5	14447.7	13808.1	245.74	284.396	203.712	89.4608	90.0903	86.0793	n.d.
PC 18:1-18:2	Negative	842.6	5.48 ± 0.01	4628.78	3966.95	3816.92	3174.29	3607.93	2377.48	2113.89	1687.32	1470.68	1725.59	103.448	76.6142	33.245	2.65511	25.3125	5.64408	n.d.
PC 18:1-18:3	Negative	840.6	5.50 ± 0.01	668.922	1033.1	819.769	611.378	691.28	244.781	208.548	323.58	253.552	230.075	n.d.	n.d.	n.d.	n.d.	n.d.	n.d.	n.d.
PC 18:1-20:1	Negative	872.6	5.43 ± 0.01	1142.81	989.274	752.929	793.659	970.911	1528.63	1324.3	1183.88	1099.38	1310.56	n.d.	n.d.	n.d.	n.d.	n.d.	n.d.	n.d.
PC 18:1-20:2	Negative	870.6	5.47 ± 0.00	594.091	488.485	405.39	572.552	514.38	422.145	549.104	227.681	216.292	306.069	n.d.	n.d.	n.d.	n.d.	n.d.	n.d.	n.d.
PC 18:1-20:3	Negative	868.6	5.48 ± 0.00	1006.42	1273.55	658.088	954.462	952.263	511	543.005	530.697	423.077	398.697	n.d.	n.d.	n.d.	n.d.	n.d.	n.d.	n.d.
PC 18:1-20:4	Negative	866.6	5.50 ± 0.01	1194.62	928.332	881.34	939.603	1300.66	394.524	348.142	385.749	388.332	356.233	n.d.	n.d.	n.d.	n.d.	n.d.	n.d.	n.d.
PC 18:1-22:0	Negative	902.7	5.38 ± 0.01	119.557	114.524	68.2916	143.052	130.035	113.084	112.152	269.843	109.753	230.587	n.d.	n.d.	n.d.	n.d.	n.d.	n.d.	n.d.
PC 18:1-22:5	Negative	892.6	5.51 ± 0.01	544.286	636.624	669.268	324.685	657.368	316.638	284.509	207.573	177.227	95.7145	n.d.	n.d.	n.d.	n.d.	n.d.	n.d.	n.d.
PC 18:2-20:1	Negative	870.6	5.47 ± 0.01	78.3661	101.811	190.927	98.0335	257.511	69.7103	11.6506	73.8574	18.6626	94.1232	n.d.	n.d.	n.d.	n.d.	n.d.	n.d.	n.d.
PC total				212063	170628	164613	141460	160833	192245	153687	142154	133627	130925	6096.23	6095.88	3594.13	2055.33	3652.36	2115.65	56.7525
LPC 17:0 (ISD)	Positive	510.4	6.14 ± 0.00
PC 16:0e-14:0	Positive	692.6	5.43 ± 0.03	0.641858	0.438247	0.408725	0.377686	0.45897	0.744984	0.550453	0.287892	0.283041	0.845599	n.d.	n.d.	n.d.	n.d.	n.d.	n.d.	n.d.
PC 16:0e-16:0	Positive	720.6	5.37 ± 0.02	3.87819	2.97002	3.12285	2.47994	2.45954	4.58526	4.94251	4.27772	3.16568	3.60193	n.d.	n.d.	n.d.	n.d.	n.d.	n.d.	n.d.
PC 16:0e-16:1	Positive	718.6	5.40 ± 0.03	1.58416	1.37213	1.76589	1.11764	1.38045	3.66149	3.4686	2.09809	2.72939	2.57428	n.d.	n.d.	n.d.	n.d.	n.d.	n.d.	n.d.
PC 16:0e-18:1	Positive	746.6	5.37 ± 0.02	5.11259	4.11406	3.83071	2.74701	3.17874	9.24819	10.5116	7.56634	8.18375	9.16302	n.d.	n.d.	n.d.	n.d.	n.d.	n.d.	n.d.
PC 16:1e-14:0 / PC 16:0p-14:0	Positive	690.5	5.42 ± 0.00	0.792847	0.454223	0.831018	0.383782	1.00254	0.724652	0.385922	0.650176	0.224045	0.593284	n.d.	n.d.	n.d.	n.d.	n.d.	n.d.	n.d.
PC 16:1e-16:0 / PC 16:0p-16:0	Positive	718.6	5.40 ± 0.01	2.9479	2.55616	3.50135	2.64639	2.21111	2.31658	1.72295	1.17974	1.36454	2.37284	n.d.	n.d.	n.d.	n.d.	n.d.	n.d.	n.d.
PC 16:1e-16:1 / PC 16:0p-16:1	Positive	716.6	5.42 ± 0.01	1.10273	0.936359	1.47075	0.891439	1.28657	0.666427	0.823888	1.27036	0.8131	1.16925	n.d.	n.d.	n.d.	n.d.	n.d.	n.d.	n.d.
PC 16:1e-18:1 / PC 16:0p-18:1	Positive	744.6	5.41 ± 0.00	4.20825	4.3681	3.44451	2.67676	3.76297	5.06052	7.44029	6.70166	6.21073	5.50571	0.455154	0.258932	0.03825	0.0667906	0.197724	0.166643	n.d.
PC 18:0e-16:0	Positive	748.6	5.44 ± 0.06	4.52971	3.339	3.06842	2.48538	3.73326	2.7495	3.53384	3.49913	2.88722	2.37399	n.d.	n.d.	n.d.	n.d.	n.d.	n.d.	n.d.
PC 18:0e-16:1	Positive	746.6	5.43 ± 0.01	1.61355	1.59213	1.52057	1.17399	0.790853	2.21396	1.61907	1.34995	1.17083	0.967789	n.d.	n.d.	n.d.	n.d.	n.d.	n.d.	n.d.
PC 18:0e-18:1	Positive	774.6	5.42 ± 0.01	8.8482	8.09983	9.13311	6.49972	10.0201	7.78158	9.6433	8.58636	7.99058	8.53087	n.d.	n.d.	n.d.	n.d.	n.d.	n.d.	n.d.
PC 18:0e-18:2	Positive	772.6	5.44 ± 0.02	2.61665	1.66623	2.01213	1.24059	1.65167	0.112461	0.785097	0.311031	0.207042	0.783218	n.d.	n.d.	n.d.	n.d.	n.d.	n.d.	n.d.
PC 18:1e-16:0 / PC 18:0p-16:0	Positive	746.6	5.44 ± 0.00	3.76199	2.72772	4.21709	2.74554	3.80261	1.17551	2.58761	2.15886	2.08745	3.05084	n.d.	n.d.	n.d.	n.d.	n.d.	n.d.	n.d.
PC 18:1e-18:0 / PC 18:0p-18:0	Positive	774.6	5.42 ± 0.00	0.716059	1.00274	0.582709	0.946319	0.745559	0.36211	0.721489	0.279544	0.266522	0.53495	n.d.	n.d.	n.d.	n.d.	n.d.	n.d.	n.d.
PC 18:1e-18:1 / PC 18:0p-18:1	Positive	772.6	5.39 ± 0.01	6.49737	5.27406	5.20431	4.74021	5.34177	5.85443	7.80847	6.27233	6.27297	6.24856	n.d.	n.d.	n.d.	n.d.	n.d.	n.d.	n.d.
PC 18:1e-18:2 / PC 18:0p-18:2	Positive	770.6	5.42 ± 0.01	0.536044	0.363366	0.699587	0.534489	1.18991	0.252191	0.236059	0.149547	0.521899	0.525648	n.d.	n.d.	n.d.	n.d.	n.d.	n.d.	n.d.
PC 18:2e-18:1	Positive	770.6	5.42 ± 0.00	0.535336	0.421072	0.604507	0.557566	0.875913	1.22517	1.24378	0.929611	0.667073	0.850291	n.d.	n.d.	n.d.	n.d.	n.d.	n.d.	n.d.
PC 18:2e-20:5 / PC 18:1p-20:5	Positive	790.6	5.40 ± 0.00	5.40757	5.00263	5.7139	3.73867	4.43533	4.48813	4.48858	4.51306	4.09433	4.38978	n.d.	n.d.	n.d.	n.d.	n.d.	n.d.	n.d.
PC 18:2p-18:0	Positive	770.6	5.42 ± 0.01	0.727236	0.471219	0.695453	0.694377	1.01952	1.51795	1.28721	0.851385	0.55997	0.604838	n.d.	n.d.	n.d.	n.d.	n.d.	n.d.	n.d.
PC 18:2p-18:4	Positive	762.5	5.43 ± 0.01	3.05276	3.05311	3.19533	2.30837	2.10505	3.64148	2.94745	4.07249	4.54686	4.24794	n.d.	n.d.	n.d.	n.d.	n.d.	n.d.	n.d.
PC 18:2p-20:4	Positive	790.6	5.41 ± 0.00	2.4506	2.65754	2.7124	2.36575	3.29902	3.20488	4.21482	3.27244	3.87148	3.07893	n.d.	n.d.	n.d.	n.d.	n.d.	n.d.	n.d.
PC 18:2p-20:5	Positive	788.6	5.41 ± 0.00	88.605	76.9345	77.812	63.2555	78.2132	86.2522	96.3098	84.0625	80.7283	81.6106	6.24754	4.56544	3.39187	1.21685	2.00346	1.71253	n.d.
PC 18:2p-22:5	Positive	816.6	5.38 ± 0.02	1.86685	2.32962	1.85744	1.33542	1.47401	1.95351	2.77058	2.83734	1.73967	1.90968	n.d.	n.d.	n.d.	n.d.	n.d.	n.d.	n.d.
PC 18:2p-22:6	Positive	814.6	5.43 ± 0.01	2.38632	2.2658	2.45279	2.3053	2.63955	5.52162	6.11856	4.58563	6.47717	4.98127	n.d.	n.d.	n.d.	n.d.	n.d.	n.d.	n.d.
Ether PC total				154.42	134.41	139.858	110.248	137.078	155.315	176.162	151.763	147.064	150.515	6.70269	4.82437	3.43012	1.28364	2.20119	1.87917	0
PE 17:0-17:0 (ISD)	Negative	718.5	6.30 ± 0.01
PE 14:0-18:0	Negative	690.5	6.33 ± 0.01	137.895	153.684	152.177	150.829	55.7184	159.729	89.9301	74.5192	174.97	110.656	n.d.	n.d.	n.d.	n.d.	n.d.	n.d.	n.d.
PE 14:0-18:1	Negative	688.5	6.37 ± 0.01	411.165	248.722	345.057	189.368	214.738	766.1	299.91	543.13	405.013	416.962	n.d.	n.d.	n.d.	n.d.	n.d.	n.d.	n.d.
PE 16:0-16:0	Negative	690.5	6.33 ± 0.01	46.5513	105.166	52.1467	55.5921	53.4544	119.326	98.7115	64.8268	86.1333	107.417	n.d.	n.d.	n.d.	n.d.	n.d.	n.d.	n.d.
PE 16:0-16:1	Negative	688.5	6.37 ± 0.00	1280.75	733.861	786.798	562.942	825.565	2913.19	1964.58	1687	1568.1	1999.13	26.8687	12.6358	5.65241	30.2054	62.2174	15.8446	n.d.
PE 16:0-18:0	Negative	718.5	6.31 ± 0.01	1273.37	688.588	858.944	684.492	770.327	887.813	889.943	804.932	780.51	904.084	15.7324	11.901	17.9015	10.3347	38.6255	12.089	n.d.
PE 16:0-18:1	Negative	716.5	6.33 ± 0.01	8939.07	6640.83	7273.54	5377.33	5319.15	10509.3	10267.9	9508.35	8870.15	9285.17	573.126	482.363	345.369	363.315	750.878	403.395	n.d.
PE 16:0-18:2	Negative	714.5	6.39 ± 0.01	1502.81	1005.43	1257.76	1068.97	963.374	1336.15	1064.11	1076.34	1101.07	1281.04	33.9116	52.4351	39.7224	41.6821	68.0842	36.6786	n.d.
PE 16:0-18:3	Negative	712.5	6.44 ± 0.01	237.591	176.041	300.391	221.617	209.665	180.235	143.038	85.327	92.3364	145.387	n.d.	n.d.	n.d.	n.d.	n.d.	n.d.	n.d.
PE 16:0-20:1	Negative	744.6	6.29 ± 0.01	65.7363	100.533	46.4999	34.9417	70.6628	132.457	146.769	141.234	120.679	94.1485	n.d.	n.d.	n.d.	n.d.	n.d.	n.d.	n.d.
PE 16:0-20:3	Negative	740.5	6.38 ± 0.02	416.227	347.516	226.208	241.42	206.103	296.46	537.737	455.293	418.882	335.209	n.d.	n.d.	n.d.	n.d.	n.d.	n.d.	n.d.
PE 16:0-20:4	Negative	738.5	6.40 ± 0.01	2450.6	2236.53	1823.4	1564.28	1440.69	2030.81	2205.06	2415.68	2089.77	1969.34	89.6405	56.4213	29.0277	55.207	108.472	26.1432	n.d.
PE 16:0-20:5	Negative	736.5	6.45 ± 0.00	448.865	327.204	270.874	303.902	300.952	308.309	383.802	472.287	370.279	463.421	n.d.	n.d.	n.d.	n.d.	n.d.	n.d.	n.d.
PE 16:0-22:4	Negative	766.5	6.38 ± 0.01	334.29	277.956	225.871	224.244	265.223	217.782	364.116	352.023	322.367	217.525	n.d.	n.d.	n.d.	n.d.	n.d.	n.d.	n.d.
PE 16:0-22:5	Negative	764.5	6.44 ± 0.01	692.225	624.207	793.815	482.996	686.608	724.704	777.554	654.082	585.955	734.17	n.d.	n.d.	n.d.	n.d.	n.d.	n.d.	n.d.
PE 16:0-22:6	Negative	762.5	6.45 ± 0.01	476.685	324.778	312.786	438.435	325.517	457.818	299.256	387.017	429.234	486.164	14.3925	7.66525	27.8685	2.61136	2.1332	2.19456	n.d.
PE 16:1-18:0	Negative	716.5	6.33 ± 0.01	5050.84	3740.87	4038.68	2928.88	3045.22	6513.61	4864.33	4433.13	4582.77	4984.67	98.4144	222.687	62.2096	59.9015	58.7136	87.1219	n.d.
PE 16:1-18:1	Negative	714.5	6.38 ± 0.02	2654.88	1655.14	2319.54	1548.86	1912.73	4188.53	3026.41	2648.96	2332.09	2668.81	77.5186	53.3548	34.141	20.2028	55.0094	45.2759	n.d.
PE 16:1-18:2	Negative	712.5	6.44 ± 0.01	85.6214	88.7884	122.51	122.32	146.435	121.342	199.26	107.482	149.036	80.5015	n.d.	n.d.	n.d.	n.d.	n.d.	n.d.	n.d.
PE 16:1-20:4	Negative	736.5	6.33 ± 0.01	1223.5	1197.68	1292.44	1158.16	970.084	633.901	693.165	710.735	739.789	754.903	230.548	247.784	85.7818	70.0116	115.913	45.5217	n.d.
PE 16:1-22:4	Negative	764.5	6.32 ± 0.01	106.54	78.3337	168.716	88.5236	90.042	92.4483	71.1848	10.1652	38.7397	88.7961	n.d.	n.d.	n.d.	n.d.	n.d.	n.d.	n.d.
PE 16:1-22:5	Negative	762.5	6.37 ± 0.01	310.974	214.362	202.056	129.944	158.415	184.448	203.325	198.16	92.3121	125.468	65.2407	22.6903	30.5988	8.62333	11.7923	4.40723	n.d.
PE 18:0-18:0	Negative	746.6	6.29 ± 0.02	1712.18	1240.66	1368.18	774.46	857.374	1338.19	1081.9	1034.12	972.691	1195.03	68.3446	57.1281	16.9705	17.3843	43.0701	9.92908	n.d.
PE 18:0-18:1	Negative	744.6	6.29 ± 0.01	49643.6	34085.9	42225.2	29277.7	33141.9	42613.9	39335.7	36670.6	33135.9	33213	2780.87	2819	1154.94	880.185	1719.39	855.937	n.d.
PE 18:0-18:2	Negative	742.5	6.34 ± 0.00	9127.54	6448.91	7715.75	6328.01	6027.03	4844.89	5111.3	5424.5	4541.28	5068.78	573.972	538.849	258.02	168.517	247.078	115.849	n.d.
PE 18:0-18:3	Negative	740.5	6.40 ± 0.02	1741.55	1373.99	1763.02	1258.01	1218.83	728.441	664.156	657.335	727.694	554.768	70.2903	61.8212	32.8148	11.5384	18.7211	13.3951	n.d.
PE 18:0-20:1	Negative	772.6	6.26 ± 0.01	564.517	555.515	413.581	469.607	316.024	485.753	608.82	473.083	451.227	353.206	45.9088	27.3886	27.341	8.15199	5.99354	3.09803	n.d.
PE 18:0-20:2	Negative	770.6	6.30 ± 0.03	615.72	279.16	397.463	348.82	389.904	433.242	529.998	579.16	412.853	479.284	n.d.	n.d.	n.d.	n.d.	n.d.	n.d.	n.d.
PE 18:0-20:3	Negative	768.6	6.34 ± 0.01	4255.45	3325.04	3640.9	3078.38	2818.66	3400.65	3508.23	3086.65	2676.98	3199.11	322.964	392.153	141.066	50.5094	274.474	84.8791	n.d.
PE 18:0-20:4	Negative	766.5	6.36 ± 0.01	24127	20301.1	21914.9	18346.9	17207.2	15092.3	16699.5	15244.2	14289.7	15969.2	1273.38	1267	642.533	380.589	706.646	384.266	n.d.
PE 18:0-20:5	Negative	764.5	6.41 ± 0.01	3598.39	2875.71	3366.65	2501.59	2717.3	2943.8	3106.08	3251.86	2918.87	2973.2	57.5534	110.04	18.3149	20.7786	50.901	22.739	n.d.
PE 18:0-22:3	Negative	796.6	6.30 ± 0.03	199.317	300.694	291.958	254.026	271.879	161.946	356.091	137.085	269.221	195.853	n.d.	n.d.	n.d.	n.d.	n.d.	n.d.	n.d.
PE 18:0-22:4	Negative	794.6	6.34 ± 0.01	3318.12	2935.78	2986.68	2530.65	2360.19	3025.33	2981.68	2898.63	2340.13	2967.27	223.966	210.941	136.214	95.8167	175.797	98.698	n.d.
PE 18:0-22:5	Negative	792.6	6.40 ± 0.01	4935	3708.43	4096.94	3424.92	2924.4	4443.8	4760.01	4149.25	4336.19	3897.59	173.989	251.472	117.371	53.9053	227.488	70.5488	n.d.
PE 18:1-18:1	Negative	742.5	6.34 ± 0.01	21118.7	14476.1	15690.3	12930.1	13541.4	20979.7	20556.3	19224	17402.1	17104.3	1175.66	1173.08	544.411	696.067	1066.05	650.444	n.d.
PE 18:1-18:2	Negative	740.5	6.40 ± 0.01	4885.71	3621.87	4094.14	3636.52	3558.24	3022.79	3513.93	3426.36	2965.59	3146.72	218.068	233.537	30.6782	28.1255	95.7478	26.6606	n.d.
PE 18:1-18:3	Negative	738.5	6.44 ± 0.01	693.453	722.342	543.154	549.248	475.08	243.99	313.179	432.682	290.729	262.454	n.d.	n.d.	n.d.	n.d.	n.d.	n.d.	n.d.
PE 18:1-20:0	Negative	772.6	6.25 ± 0.01	769.361	482.618	532.729	457.369	330.214	625.245	750.184	676.4	593.52	644.162	35.4829	46.6303	2.51696	12.3941	21.1391	2.68325	n.d.
PE 18:1-20:1	Negative	770.6	6.31 ± 0.01	1109.97	684.506	821.029	531.598	505.53	1783.38	1416.55	1421.19	1057.52	1006.58	82.3883	86.7245	48.3564	34.8476	66.776	54.2743	n.d.
PE 18:1-20:2	Negative	768.6	6.35 ± 0.02	539.222	280.764	361.463	238.636	128.369	384.791	322.186	379.086	269.13	180.046	n.d.	n.d.	n.d.	n.d.	n.d.	n.d.	n.d.
PE 18:1-20:3	Negative	766.5	6.40 ± 0.01	1275.64	1212.01	1007.36	879.619	851.878	875.477	976.899	1009.56	606.576	875.116	41.665	10.3076	29.4957	0.816148	27.434	16.0588	n.d.
PE 18:1-20:4	Negative	764.5	6.42 ± 0.01	5175.13	4234.24	4969.3	3846.4	4227.19	2736.09	2873.73	3186.4	2796.73	3030.87	197.435	174.852	100.265	50.0697	90.2449	33.3197	n.d.
PE 18:1-20:5	Negative	762.5	6.47 ± 0.00	1093.81	592.18	720.665	446.133	619.832	446.512	653.33	576.406	542.981	494.744	n.d.	n.d.	n.d.	n.d.	n.d.	n.d.	n.d.
PE 18:1-22:0	Negative	800.6	6.20 ± 0.01	237.052	237.467	194.034	175.457	145.989	284.788	372.54	188.561	221.632	178.744	n.d.	n.d.	n.d.	n.d.	n.d.	n.d.	n.d.
PE 18:1-22:4	Negative	792.6	6.39 ± 0.01	642.595	515.565	486.397	297.794	561.579	399.173	567.485	410.923	341.016	398.232	4.56867	32.2876	42.9537	8.77992	5.32106	5.54297	n.d.
PE 18:1-22:5	Negative	790.5	6.44 ± 0.01	1416.59	947.088	1319.67	937.013	923.777	907.921	934.075	1032.96	853.786	979.615	n.d.	n.d.	n.d.	n.d.	n.d.	n.d.	n.d.
PE 18:1-22:6	Negative	788.5	6.47 ± 0.01	1053.98	879.006	1397.01	1010.18	1016.99	838.171	959.056	861.368	764.348	989.603	n.d.	n.d.	n.d.	n.d.	n.d.	n.d.	n.d.
PE total				171996	127283	145189	112107	115167	145815	141543	133263	121129	126610	8571.9	8663.15	4022.54	3180.57	6114.12	3126.99	0
LPE 17:1 (ISD)	Positive	466.3	7.57 ± 0.00
PE 16:0p-14:0	Positive	648.5	6.33 ± 0.01	36.2425	34.3261	39.6273	21.9338	23.5555	54.1743	57.8499	37.9593	37.3941	35.8687	n.d.	n.d.	n.d.	n.d.	n.d.	n.d.	n.d.
PE 16:0p-14:1	Positive	646.5	6.36 ± 0.01	18.3512	9.37333	16.1043	6.92562	3.6521	52.1979	34.8775	29.4959	36.4328	35.3993	n.d.	n.d.	n.d.	n.d.	n.d.	n.d.	n.d.
PE 16:0p-16:0	Positive	676.5	6.29 ± 0.01	329.518	228.103	265.721	179.887	203.611	218.935	168.005	108.968	146.748	140.201	13.4288	18.8491	4.85757	4.70293	19.5167	8.11448	n.d.
PE 16:0p-16:1	Positive	674.5	6.33 ± 0.01	828.621	488.837	618.008	419.532	476.86	2333.76	1893.37	1616.09	1442.08	1355.05	41.9459	49.3189	24.5587	48.6268	89.4806	56.4177	n.d.
PE 16:0p-18:0	Positive	704.6	6.29 ± 0.01	273.284	182.122	183.604	168.211	171.538	651.675	582.194	442.884	386.42	438.022	15.2994	11.343	7.29535	27.9801	37.7362	13.8765	n.d.
PE 16:0p-18:1	Positive	702.5	6.29 ± 0.01	7835.14	5225.45	5630.39	4294.68	4459.15	19291	17140.7	14767.2	12090.2	12886	576.666	536.121	260.741	732.987	1085.72	600.414	n.d.
PE 16:0p-18:2	Positive	700.5	6.35 ± 0.01	1849.04	1336.19	1551.11	1088.37	1204.33	2823.4	2724.68	2373.64	2078.77	2053.92	126.319	131.941	59.5052	141.682	209.028	101.829	n.d.
PE 16:0p-18:3	Positive	698.5	6.40 ± 0.01	262.771	163.234	205.139	149.264	201.265	330.889	293.17	252.401	268.153	253.11	5.24496	5.9033	7.90479	10.0548	14.5859	14.1256	n.d.
PE 16:0p-20:1	Positive	730.6	6.26 ± 0.01	362.66	230.159	259.425	188.222	224.879	1189.49	983.386	913.433	791.863	779.104	16.3342	15.913	9.73676	29.2578	62.6733	41.7013	n.d.
PE 16:0p-20:2	Positive	728.6	6.32 ± 0.02	316.57	183.81	206.931	144.176	206.908	762.463	613.408	532.83	487.297	454.304	17.1349	15.6432	7.05165	18.958	38.0297	19.7365	n.d.
PE 16:0p-20:3	Positive	726.5	6.35 ± 0.01	1464.71	1157.78	1253.76	942.369	1101.11	2794.9	2579.33	2296.96	2284.41	2087.17	153.358	164.585	68.6202	138.837	273.585	145.594	n.d.
PE 16:0p-20:4	Positive	724.5	6.36 ± 0.01	9624.98	7828.06	8242.42	6422.31	7196.31	9210.72	9096.06	8572.88	8711.6	8664.44	1126.71	1244.05	558.11	670.373	1142.62	672.494	n.d.
PE 16:0p-20:5	Positive	722.5	6.42 ± 0.01	1787.87	1413.2	1460.28	1280.42	1232.68	2091.07	2118.2	1918.79	1738.91	1782.74	119.573	141.439	61.6447	115.958	277.941	107.19	n.d.
PE 16:0p-22:1	Positive	758.6	6.19 ± 0.02	57.6184	37.0675	48.9155	25.456	24.3785	219.194	159.403	117.904	117.23	131.088	n.d.	n.d.	n.d.	n.d.	n.d.	n.d.	n.d.
PE 16:0p-22:2	Positive	756.6	6.31 ± 0.01	239.175	179.023	163.675	145.928	167.641	247.305	278.746	215.512	247.63	250.262	14.1802	10.3488	4.40078	6.90597	23.9618	6.76419	n.d.
PE 16:0p-22:3	Positive	754.6	6.33 ± 0.03	210.92	162.579	174.79	143.72	171.099	306.443	246.632	230.905	236.713	219.749	10.134	14.3748	4.9119	9.90134	26.9172	10.7204	n.d.
PE 16:0p-22:4	Positive	752.6	6.35 ± 0.01	1612.35	1407.04	1497.08	1229.3	1371.08	1899.82	1912.31	1683.97	1549.31	1654.97	225.664	233.248	111.597	144.968	300.448	175.384	n.d.
PE 16:0p-22:5	Positive	750.5	6.40 ± 0.01	3173.9	2638.76	2917.96	2217.65	2413.48	3384.16	3380.79	3172.55	2951.5	3039.86	356.846	377.132	175.435	228.546	487.675	274.275	n.d.
PE 16:0p-22:6	Positive	748.5	6.42 ± 0.01	2605.15	2199.98	2224.22	1730.47	1966.9	2749.88	2847.61	2410.72	2369.32	2282.75	315.735	335.442	146.998	174.425	419.165	241.785	n.d.
PE 16:1p-18:2	Positive	698.5	6.41 ± 0.01	30.2931	26.0016	25.9534	27.7667	29.0242	34.8885	33.8779	30.189	38.2799	26.3399	n.d.	n.d.	n.d.	n.d.	n.d.	n.d.	n.d.
PE 16:1p-20:2	Positive	726.5	6.36 ± 0.01	472.569	351.752	431.345	292.653	336.788	475.278	517.323	408.608	438.515	433.998	56.3212	55.0497	28.3185	15.1972	64.7678	41.3647	n.d.
PE 16:1p-20:3	Positive	724.5	6.39 ± 0.01	26.5768	19.6077	14.8758	12.1696	22.2964	23.9413	24.9445	20.6188	15.7287	20.5375	n.d.	n.d.	n.d.	n.d.	n.d.	n.d.	n.d.
PE 16:1p-20:4	Positive	722.5	6.43 ± 0.01	94.0408	93.0975	96.8128	62.4956	104.368	72.9124	57.4995	90.0979	65.9313	71.593	n.d.	n.d.	n.d.	n.d.	n.d.	n.d.	n.d.
PE 16:1p-22:2	Positive	754.6	6.32 ± 0.01	1381.65	1227.73	1250.43	1017.79	1160.69	879.776	912.834	866.658	775.368	823.183	192.856	184.552	114.885	50.7897	92.1421	58.2697	n.d.
PE 16:1p-22:3	Positive	752.6	6.38 ± 0.01	271.613	225.321	291.006	181.085	227.326	163.031	192.584	173.373	160.67	175.975	30.0938	30.0722	20.6073	6.78556	7.92551	10.0129	n.d.
PE 16:1p-22:6	Positive	746.5	6.47 ± 0.01	20.6105	21.9532	25.5461	14.5606	18.3077	28.4339	5.58684	11.5253	18.0896	14.2915	n.d.	n.d.	n.d.	n.d.	n.d.	n.d.	n.d.
PE 18:0p-14:0	Positive	676.5	6.28 ± 0.01	124.144	84.0499	138.221	102.751	65.374	92.9986	103.328	64.4959	70.4387	61.5908	n.d.	n.d.	n.d.	n.d.	n.d.	n.d.	n.d.
PE 18:0p-14:1	Positive	674.5	6.32 ± 0.02	22.779	26.4446	27.4169	26.1146	26.2058	66.2028	40.6452	41.6846	42.9636	40.2611	n.d.	n.d.	n.d.	n.d.	n.d.	n.d.	n.d.
PE 18:0p-16:0	Positive	704.6	6.24 ± 0.01	1044.26	690.901	752.248	686.715	689.35	365.576	298.019	294.386	243.762	235.916	71.8311	79.7718	32.8643	6.18438	16.5214	4.62861	n.d.
PE 18:0p-16:1	Positive	702.5	6.29 ± 0.01	1623.22	1073.44	1195.99	818.635	921.524	2778.17	2253.37	1966.42	1736.66	1740.49	88.9306	94.5215	43.9513	70.7012	91.9298	45.6727	n.d.
PE 18:0p-18:0	Positive	732.6	6.25 ± 0.01	571.756	390.382	436.083	315.677	357.004	821.292	637.768	562.64	488.62	451.797	31.3724	30.6606	13.5763	20.6726	29.3184	22.668	n.d.
PE 18:0p-18:1	Positive	730.6	6.25 ± 0.01	15348.9	10691	11316	8918.88	9768.68	22852.9	19978.2	17835.2	15068.7	14966.6	1167.25	1115.43	518.719	925.907	1170.37	751.075	n.d.
PE 18:0p-18:2	Positive	728.6	6.31 ± 0.01	4709.86	3531.04	3780.26	3059.54	3182.32	4721.61	4323.96	3939.5	3738.37	3616.92	423.063	366.099	165.569	210.531	325.957	225.376	n.d.
PE 18:0p-18:3	Positive	726.5	6.35 ± 0.01	705.162	481.272	544.84	427.669	514.974	467.027	550.109	424.896	365.838	396.376	40.0009	36.0448	19.7639	13.8785	43.3921	19.712	n.d.
PE 18:0p-20:1	Positive	758.6	6.22 ± 0.02	460.438	354.775	394.998	291.237	298.693	947.276	848.854	717.523	609.313	671.399	39.9263	48.4929	13.6082	31.7699	62.0216	32.8471	n.d.
PE 18:0p-20:2	Positive	756.6	6.27 ± 0.02	445.071	385.725	379.466	288.435	285.06	752.876	644.238	566.233	450.581	462.537	40.5471	41.588	3.96426	20.9419	25.2537	23.7648	n.d.
PE 18:0p-20:3	Positive	754.6	6.31 ± 0.01	4218.01	3440.92	3546.11	2809.5	3129.25	4347.87	4383.94	3861.77	3842.27	3727	445.9	487.885	229.652	240.783	408.857	257.768	n.d.
PE 18:0p-20:4	Positive	752.6	6.32 ± 0.01	25612.9	21786.2	23250.7	17837.5	19698	15795.7	16177.3	14086.9	14184.9	13880.6	3423.79	3795.7	1917.25	949.039	2004.93	1259.71	8.96582
PE 18:0p-20:5	Positive	750.5	6.37 ± 0.01	4324.79	3648.94	3864.79	3358.05	3498.68	3205.44	3186.41	3033.53	2789.75	2883.73	435.901	422.832	247.143	188.779	413.347	237.851	n.d.
PE 18:0p-22:0	Positive	788.7	6.14 ± 0.03	44.7264	30.7042	36.2783	46.7389	44.5923	97.4014	63.8244	71.119	60.4882	51.0624	n.d.	n.d.	n.d.	n.d.	n.d.	n.d.	n.d.
PE 18:0p-22:2	Positive	784.6	6.23 ± 0.03	68.6045	51.0195	42.3659	45.3064	45.0614	114.26	74.9062	63.6546	57.1077	70.2537	6.92612	2.29203	0.166612	4.52998	10.142	n.d.	n.d.
PE 18:0p-22:3	Positive	782.6	6.27 ± 0.03	299.403	268.526	297.645	253.213	259.762	256.791	317.699	267.307	264.791	240.812	31.8234	61.2152	17.4946	23.7658	26.9826	20.4369	n.d.
PE 18:0p-22:4	Positive	780.6	6.30 ± 0.01	3156.18	2877.41	3210.17	2676.35	2776.99	2378.71	2422.86	2379.86	2120.69	2112.88	511.651	607.157	305.59	142.934	360.721	209.122	n.d.
PE 18:0p-22:5	Positive	778.6	6.36 ± 0.01	6984.77	5458.93	5953.31	4956.89	5484.49	5166.89	5253.14	4924.08	4617.18	4797.53	814.603	978.507	439.09	406.072	781.291	469.361	n.d.
PE 18:0p-22:6	Positive	776.6	6.37 ± 0.01	6826.72	5620.72	5902.43	4512.23	5054.12	4368.23	4681.71	3831.54	3897.48	3688.07	957.046	1025.92	486.528	381.756	704.161	391.438	n.d.
PE 18:1p-14:0	Positive	674.5	6.34 ± 0.01	60.5091	39.6874	54.4007	40.8003	38.4068	36.3359	38.8129	19.478	36.036	31.7997	n.d.	n.d.	n.d.	n.d.	n.d.	n.d.	n.d.
PE 18:1p-16:0	Positive	702.5	6.30 ± 0.01	767.765	559.8	666.602	565.379	597.27	277.543	345.61	297.581	253.592	262.913	123.36	106.979	50.3878	17.2738	80.3402	42.0052	n.d.
PE 18:1p-18:0	Positive	730.6	6.30 ± 0.01	208.619	152.523	167.924	118.783	137.485	211.997	206.67	211.975	147.857	158.764	6.18668	16.553	7.0945	8.50533	12.9304	4.8411	n.d.
PE 18:1p-18:1	Positive	728.6	6.31 ± 0.01	4864.59	3549.56	3734.91	3038.26	3339.54	7532.71	6721.79	5902.62	5385.41	5409.93	391.404	364.647	167.474	302.839	437.237	229.677	n.d.
PE 18:1p-18:2	Positive	726.5	6.37 ± 0.01	1090	764.668	910.702	734.362	822.717	1039.71	1048.42	945.808	943.575	899.26	68.8777	79.9981	40.8536	32.3667	71.0717	41.0714	n.d.
PE 18:1p-18:3	Positive	724.5	6.41 ± 0.01	109.946	97.8122	98.1746	95.6393	86.9154	85.2044	97.8929	83.5971	78.5775	77.9303	n.d.	n.d.	n.d.	n.d.	n.d.	n.d.	n.d.
PE 18:1p-20:1	Positive	756.6	6.28 ± 0.01	137.687	101.749	106.23	103.885	104.159	214.501	258.976	216.425	147.848	161.711	n.d.	n.d.	n.d.	n.d.	n.d.	n.d.	n.d.
PE 18:1p-20:2	Positive	754.6	6.34 ± 0.01	203.665	135.438	182.038	155.494	153.901	250.433	238.761	231.064	218.836	202.891	19.5507	14.0118	17.018	1.90823	30.169	5.49073	n.d.
PE 18:1p-20:3	Positive	752.6	6.37 ± 0.01	817.102	722.28	787.653	639.893	665.824	997.183	1000.64	921.78	842.597	950.76	74.6703	72.9988	46.0691	51.5587	103.68	69.6374	n.d.
PE 18:1p-20:4	Positive	750.5	6.38 ± 0.01	4522.26	4214.5	4310.27	3432.75	3719.8	2983.95	3379.92	3218.21	2952.26	2985.54	585.862	690.902	338.063	190.175	483.064	252.488	n.d.
PE 18:1p-20:5	Positive	748.5	6.44 ± 0.01	886.914	790.421	783.523	668.842	688.908	624.24	743.434	663.654	652.364	583.77	72.3673	75.6011	23.5581	30.474	84.0835	47.0657	n.d.
PE 18:1p-22:2	Positive	782.6	6.30 ± 0.01	196.664	174.094	194.248	166.354	161.832	167.321	163.233	169.233	111.291	109.292	25.0159	30.1956	14.4501	2.569	15.5848	15.0213	n.d.
PE 18:1p-22:3	Positive	780.6	6.35 ± 0.01	98.9508	79.2644	84.9406	78.06	79.068	87.5717	97.4551	88.6662	63.5143	76.4241	8.65726	14.8464	3.7965	4.39034	8.84052	4.65858	n.d.
PE 18:1p-22:4	Positive	778.6	6.36 ± 0.01	603.775	545.954	543.481	488.359	512.229	465.458	571.381	491.081	506.908	515.535	115.646	119.455	60.0884	23.4361	74.739	50.9733	n.d.
PE 18:1p-22:5	Positive	776.6	6.42 ± 0.01	961.798	836.409	912.72	838.815	813.471	922.32	937.57	1020.79	884.118	924.141	126.817	158.039	55.078	73.9655	142.349	80.579	n.d.
PE 18:1p-22:6	Positive	774.5	6.44 ± 0.01	1202.28	1065.83	1078.99	807.699	910.907	800.061	984.911	808.168	807.825	784.718	168.723	133.309	91.035	66.0024	144.72	88.4846	n.d.
PE 18:2p-18:1	Positive	726.5	6.36 ± 0.01	137.185	100.969	118.2	101.804	85.7408	234.054	195.081	166.855	164.252	154.711	5.13674	0.868853	0.982456	1.13244	9.38735	3.58852	n.d.
PE 18:2p-18:2	Positive	724.5	6.42 ± 0.01	20.8141	21.556	27.9959	15.1851	27.7325	24.7378	29.9331	14.727	22.6942	27.1434	n.d.	n.d.	n.d.	n.d.	n.d.	n.d.	n.d.
PE 18:2p-20:2	Positive	752.6	6.40 ± 0.01	178.831	126.028	173.371	124.337	114.399	225.727	197.909	173.586	177.648	173.002	19.144	33.8909	8.73881	11.9871	20.553	8.94151	n.d.
PE 18:2p-20:4	Positive	748.5	6.45 ± 0.02	108.626	117.135	111.619	91.5825	84.1389	74.9513	73.9069	63.0844	69.9289	57.8111	6.76143	8.21537	1.62442	1.66226	7.07179	0.995883	n.d.
PE 18:2p-22:2	Positive	780.6	6.36 ± 0.01	354.948	352.099	356.615	276.855	294.788	276.969	308.611	284.441	281.355	280.61	56.6086	49.8485	23.9856	15.9471	36.9136	27.6369	n.d.
PE 18:2p-22:3	Positive	778.6	6.42 ± 0.02	52.9932	55.8379	51.85	43.6921	59.7394	38.8023	54.7632	34.924	43.0162	53.8094	1.86238	10.3898	1.2099	5.65953	0.609879	2.22229	n.d.
PEpln total				129364	102567	109621	86465.6	94318.4	139459	132791	118257	108926	109088	13821.1	14750.2	7083.61	7057.03	12912.5	7546.88	8.96582
PG 17:0-17:0 (ISD)	Negative	749.5	9.01 ± 0.01
PG 14:0-16:0	Negative	693.5	9.17 ± 0.01	9.89111	13.3124	9.91149	6.76338	8.97642	19.7145	13.3437	16.3749	8.87669	11.7938	n.d.	n.d.	n.d.	n.d.	n.d.	n.d.	n.d.
PG 14:0-18:1	Negative	719.5	9.16 ± 0.02	6.40617	7.44739	5.81341	1.74609	7.64288	6.19547	2.80264	4.554	4.39428	2.94268	n.d.	n.d.	n.d.	n.d.	n.d.	n.d.	n.d.
PG 16:0-16:0	Negative	721.5	9.08 ± 0.00	112.634	124.178	127.271	117.7	112.233	152.649	142.629	141.265	149.774	170.91	n.d.	n.d.	n.d.	n.d.	n.d.	n.d.	n.d.
PG 16:0-16:1	Negative	719.5	9.15 ± 0.01	9.67443	7.98111	12.72	7.07293	7.0823	18.833	7.65255	13.2497	7.99815	12.4113	n.d.	n.d.	n.d.	n.d.	n.d.	n.d.	n.d.
PG 16:0-18:0	Negative	749.5	9.01 ± 0.00	181.425	198.678	225.177	140.926	182.298	250.109	208.561	211.659	218.994	198.722	n.d.	n.d.	n.d.	n.d.	n.d.	n.d.	n.d.
PG 16:0-18:1	Negative	747.5	9.08 ± 0.00	675.778	652.906	672.904	534.56	565.234	609.671	567.651	530.923	527.533	515.796	n.d.	n.d.	n.d.	n.d.	n.d.	n.d.	n.d.
PG 16:0-18:2	Negative	745.5	9.16 ± 0.02	9.1938	5.70916	13.8666	5.6223	9.26335	2.28932	2.85991	1.24653	0.444342	2.23538	n.d.	n.d.	n.d.	n.d.	n.d.	n.d.	n.d.
PG 16:0-20:2	Negative	773.5	9.09 ± 0.01	2.11149	1.4152	4.06066	1.84273	1.61996	3.62089	3.8514	2.90054	1.80514	4.68537	n.d.	n.d.	n.d.	n.d.	n.d.	n.d.	n.d.
PG 16:0-22:1	Negative	803.6	9.09 ± 0.01	1.62109	7.33936	4.34291	2.56099	3.07042	6.41683	4.26582	4.71806	5.04104	6.13439	n.d.	n.d.	n.d.	n.d.	n.d.	n.d.	n.d.
PG 16:1-18:0	Negative	747.5	9.06 ± 0.01	57.6154	34.8451	41.9352	25.5329	29.9446	39.0267	23.3834	25.0266	21.7824	22.9455	n.d.	n.d.	n.d.	n.d.	n.d.	n.d.	n.d.
PG 16:1-18:1	Negative	745.5	9.15 ± 0.02	14.6974	14.6357	13.9654	9.36715	7.28243	13.5667	11.1749	13.9177	9.18057	6.89117	n.d.	n.d.	n.d.	n.d.	n.d.	n.d.	n.d.
PG 18:0-18:0	Negative	777.6	8.98 ± 0.03	65.4444	42.4731	55.5939	38.3082	38.0178	31.7053	25.1438	20.5922	24.6546	26.9359	n.d.	n.d.	n.d.	n.d.	n.d.	n.d.	n.d.
PG 18:0-18:1	Negative	775.5	9.00 ± 0.01	1106	841.114	906.478	654.484	763.6	618.487	494.221	472.109	458.45	461.998	n.d.	n.d.	n.d.	n.d.	n.d.	n.d.	n.d.
PG 18:0-18:2	Negative	773.5	9.07 ± 0.01	125.791	99.0741	111.776	74.0654	97.1498	34.1998	21.9499	28.1261	23.5015	18.3268	n.d.	n.d.	n.d.	n.d.	n.d.	n.d.	n.d.
PG 18:0-20:3	Negative	799.5	9.07 ± 0.02	9.94054	10.0773	13.693	6.1337	3.9746	4.74958	3.23922	2.55258	2.73601	2.68342	n.d.	n.d.	n.d.	n.d.	n.d.	n.d.	n.d.
PG 18:1-18:1	Negative	773.5	9.08 ± 0.01	78.575	56.4128	73.8632	45.8326	60.1745	41.5587	31.4439	30.8738	28.455	37.8304	n.d.	n.d.	n.d.	n.d.	n.d.	n.d.	n.d.
PG 18:1-18:2	Negative	771.5	9.16 ± 0.01	31.4166	20.1476	19.1322	14.0306	18.7927	19.7241	11.6687	12.3967	10.9884	12.0837	n.d.	n.d.	n.d.	n.d.	n.d.	n.d.	n.d.
PG total				2498.22	2137.75	2312.5	1686.55	1916.36	1872.52	1575.84	1532.48	1504.61	1515.33	0	0	0	0	0	0	0
PA 17:0-17:0 (ISD)	Negative	675.5	12.69 ± 0.03
PA 14:0-16:0	Negative	619.4	13.09 ± 0.20	67.1047	62.8805	53.1981	39.706	34.5991	474.436	339.047	234.699	362.541	281.769	n.d.	n.d.	n.d.	n.d.	n.d.	n.d.	n.d.
PA 14:0-18:0	Negative	647.5	12.87 ± 0.14	163.068	109.076	87.1054	46.5514	66.0806	504.279	286.457	255.01	248.658	304.206	n.d.	n.d.	n.d.	n.d.	n.d.	n.d.	n.d.
PA 16:0-16:0	Negative	647.5	12.85 ± 0.02	1157.35	1037.15	971.131	612.726	706.618	5749.36	4042.03	3665.93	3735.64	3568.96	n.d.	n.d.	n.d.	n.d.	n.d.	n.d.	n.d.
PA 16:0-18:0	Negative	675.5	12.70 ± 0.05	3274.73	2608.09	2540.75	1564.89	1851.71	8539.71	5868.98	5194.7	5284.81	5300.69	n.d.	n.d.	n.d.	n.d.	n.d.	n.d.	n.d.
PA 16:0-18:1	Negative	673.5	12.76 ± 0.08	492.08	302.493	372.21	225.585	324.076	1032.52	712.745	643.918	668.584	637.698	n.d.	n.d.	n.d.	n.d.	n.d.	n.d.	n.d.
PA 18:0-18:0	Negative	703.5	12.59 ± 0.07	482.201	365.973	315.192	174.221	228.173	583.196	385.477	406.206	362.261	384.841	n.d.	n.d.	n.d.	n.d.	n.d.	n.d.	n.d.
PA 18:0-18:1	Negative	701.5	12.64 ± 0.07	523.21	389.306	337.403	254.207	265.368	670.456	391.262	401.635	352.655	368.017	n.d.	n.d.	n.d.	n.d.	n.d.	n.d.	n.d.
PA total				6159.74	4874.97	4676.99	2917.89	3476.62	17554	12026	10802.1	11015.2	10846.2	0	0	0	0	0	0	0
PS 17:0-17:0 (ISD)	Negative	762.5	12.32 ± 0.00
PI 16:0-18:1	Negative	835.5	12.07 ± 0.00	1071.22	840.255	935.179	619.547	779.62	2335.46	1761.27	1785.38	1756.64	1755.67	21.9148	14.9702	6.1245	19.6712	17.4379	10.5301	n.d.
PI 16:0-20:1	Negative	863.6	11.98 ± 0.02	31.2298	18.1604	7.90043	12.1985	10.926	163.019	178.551	146.443	100.814	61.8044	n.d.	n.d.	n.d.	n.d.	n.d.	n.d.	n.d.
PI 16:0-20:2	Negative	861.5	12.05 ± 0.01	74.2966	51.5678	59.8105	10.1672	63.1099	174.788	127.202	100.788	100.781	88.6944	n.d.	n.d.	n.d.	n.d.	n.d.	n.d.	n.d.
PI 16:0-20:3	Negative	859.5	12.10 ± 0.01	100.729	80.752	40.4464	53.3918	39.8244	94.147	108.543	84.7502	95.9977	72.3695	n.d.	n.d.	n.d.	n.d.	n.d.	n.d.	n.d.
PI 16:0-20:4	Negative	857.5	12.15 ± 0.01	163.532	164.386	165.708	126.915	139.101	130.877	137.377	117.589	111.284	118.85	n.d.	n.d.	n.d.	n.d.	n.d.	n.d.	n.d.
PI 18:0-18:0	Negative	865.6	11.95 ± 0.01	607.018	478.543	494.655	286.576	312.239	981.372	892.163	798.572	802.455	758.291	n.d.	n.d.	n.d.	n.d.	n.d.	n.d.	n.d.
PI 18:0-18:1	Negative	863.6	11.97 ± 0.01	8378.58	6114.67	6452.37	4594.73	5260.58	17354.4	12480.7	11372.7	11215	11442.9	170.771	80.5087	21.7175	143.788	86.7129	33.4207	n.d.
PI 18:0-18:2	Negative	861.5	12.04 ± 0.01	1642.31	1372.53	1441.36	1139.73	1358.15	1215.02	1070.31	1011.43	904.705	976.715	18.8368	24.9118	7.43559	4.94671	2.55258	0.389768	n.d.
PI 18:0-18:3	Negative	859.5	12.09 ± 0.02	100.627	70.7331	77.0668	50.5262	47.6069	47.1661	39.4471	40.4433	42.6966	58.7441	n.d.	n.d.	n.d.	n.d.	n.d.	n.d.	n.d.
PI 18:0-20:1	Negative	891.6	11.91 ± 0.02	587.874	395.396	431.817	288.096	306.564	1968.49	1296.71	1287.89	1096.48	1190.95	n.d.	n.d.	n.d.	n.d.	n.d.	n.d.	n.d.
PI 18:0-20:2	Negative	889.6	11.96 ± 0.02	2005.63	1440.77	1627.11	1061.84	1124.66	3488.66	2800.19	2683.68	2347.26	2291.42	n.d.	n.d.	n.d.	n.d.	n.d.	n.d.	n.d.
PI 18:0-20:3	Negative	887.6	12.01 ± 0.02	3379.17	2927.24	3122.43	2478.39	2530.94	3912.68	3584.48	2997.96	2981.04	2900.57	37.9563	36.6365	15.7605	3.59822	17.3748	9.93831	n.d.
PI 18:0-20:4	Negative	885.5	12.05 ± 0.01	4694.34	4538.88	4542.73	3669.15	3900.47	2707.18	2912.64	2712.43	2350.45	2502.31	193.741	146.709	39.9372	3.76487	44.46	10.1813	n.d.
PI 18:0-20:5	Negative	883.5	12.12 ± 0.01	366.026	306.005	335.113	322.896	276.073	217.963	177.587	202.26	167.107	166.785	n.d.	n.d.	n.d.	n.d.	n.d.	n.d.	n.d.
PI 18:0-22:2	Negative	917.6	11.86 ± 0.02	48.7685	13.2483	23.2228	21.2029	45.2138	145.198	110.085	46.7675	92.9982	110.866	n.d.	n.d.	n.d.	n.d.	n.d.	n.d.	n.d.
PI 18:0-22:3	Negative	915.6	11.94 ± 0.02	330.764	273.933	253.441	218.619	270.454	253.088	308.835	321.157	215.268	221.445	n.d.	n.d.	n.d.	n.d.	n.d.	n.d.	n.d.
PI 18:0-22:4	Negative	913.6	11.96 ± 0.01	1776.02	1585.32	1763.55	1314.99	1623.75	1210.11	1077.04	1171.9	850.599	1000.3	n.d.	n.d.	n.d.	n.d.	n.d.	n.d.	n.d.
PI 18:0-22:5	Negative	911.6	12.03 ± 0.01	1170.98	1058.22	1141.68	864.895	958.61	877.219	903.223	868.394	716.082	848.482	n.d.	n.d.	n.d.	n.d.	n.d.	n.d.	n.d.
PI 18:0-22:6	Negative	909.5	12.09 ± 0.02	437.543	389.103	379.964	309.544	377.341	586.678	472.56	405.444	283.464	448.02	n.d.	n.d.	n.d.	n.d.	n.d.	n.d.	n.d.
PI 18:1-18:1	Negative	861.5	12.04 ± 0.01	2184.35	1262.56	1628.19	1236.77	1458.62	3280.78	2245.11	2260.36	2275.35	2214.56	9.44123	13.1793	1.00197	7.99907	8.75383	6.49825	n.d.
PI 18:1-18:2	Negative	859.5	12.11 ± 0.02	233.809	159.362	162.717	158.116	198.074	180.352	195.331	178.048	131.417	127.391	n.d.	n.d.	n.d.	n.d.	n.d.	n.d.	n.d.
PI 18:1-20:1	Negative	889.6	11.94 ± 0.01	174.69	93.0781	108.306	77.0561	72.5351	540.811	381.155	393.342	416.907	298.779	n.d.	n.d.	n.d.	n.d.	n.d.	n.d.	n.d.
PI 18:1-20:2	Negative	887.6	12.02 ± 0.02	268.964	135.446	151.551	155.275	166.323	447.823	379.198	320.611	376.624	297.588	n.d.	n.d.	n.d.	n.d.	n.d.	n.d.	n.d.
PI 18:1-20:3	Negative	885.5	12.08 ± 0.01	453.113	251.648	338.292	227.628	211.735	409.111	331.769	364.013	356.422	265.918	n.d.	n.d.	n.d.	n.d.	n.d.	n.d.	n.d.
PI 18:1-20:4	Negative	883.5	12.13 ± 0.01	471.541	371.543	376.937	335.733	396.428	227.43	220.464	223.887	151.217	193.192	n.d.	n.d.	n.d.	n.d.	n.d.	n.d.	n.d.
PI 18:1-22:4	Negative	911.6	12.04 ± 0.02	61.8793	95.9622	95.8074	77.0423	67.9972	36.5075	53.0745	36.2614	38.1847	53.3117	n.d.	n.d.	n.d.	n.d.	n.d.	n.d.	n.d.
PI 18:1-22:5	Negative	909.5	12.12 ± 0.02	127.687	35.5144	59.671	67.3052	62.6274	60.0936	25.5408	71.6729	41.5058	18.9615	n.d.	n.d.	n.d.	n.d.	n.d.	n.d.	n.d.
PI total				30942.7	24524.8	26217	19778.3	22059.6	43046.4	34270.6	32004.1	30018.8	30484.9	452.661	316.915	91.9771	183.768	177.292	70.9584	0
PS 17:0-17:0 (ISD)	Negative	762.5	12.32 ± 0.00
PS 16:0-18:1	Negative	760.5	12.37 ± 0.03	284.049	226.544	227.343	150.33	208.419	571.411	419.075	464.961	387.983	457.504	n.d.	n.d.	n.d.	n.d.	n.d.	n.d.	n.d.
PS 16:1-18:0	Negative	760.5	12.36 ± 0.01	1008.88	837.742	943.675	725.719	810.65	997.269	676.527	768.232	640.281	632.827	151.29	150.908	63.4323	23.6627	62.8432	29.4738	n.d.
PS 18:0-18:0	Negative	790.6	12.27 ± 0.02	747.824	615.701	588.532	532.465	623.988	611.575	540.131	523.569	492.163	444.899	78.8283	93.9876	26.8057	27.2837	36.2554	22.7642	n.d.
PS 18:0-18:1	Negative	788.5	12.27 ± 0.01	18530	15218.8	16093.4	13089.1	14323.8	16196.4	13477.5	13602.8	12420.9	12524.9	3202.8	3028.7	1522.69	1343.16	2105.09	1182.01	50.5609
PS 18:0-18:2	Negative	786.5	12.35 ± 0.02	2058.84	1875.74	1995.1	1652.15	1695.04	1234.48	1140.72	1015.21	979.045	926.106	300.099	344.957	132.665	81.5507	136.365	43.2889	n.d.
PS 18:0-20:3	Negative	812.5	12.30 ± 0.03	1224.37	1127.51	1205.93	948.145	1071.13	876.154	812.996	836.816	720.716	785.253	220.908	234.304	106.622	57.9717	148.301	72.2551	n.d.
PS 18:0-20:4	Negative	810.5	12.35 ± 0.03	1878.46	1713.06	1615.89	1486.69	1583.36	1825.22	1526.31	1644.59	1440.97	1464.11	285.483	271.646	160.209	91.2321	212.055	95.0594	n.d.
PS 18:1-18:1	Negative	786.5	12.33 ± 0.01	879.329	748.954	725.816	617.877	768.564	1165.8	914.308	874.521	713.842	762.434	100.129	102.798	31.2942	50.8827	106.662	45.2842	n.d.
PS 18:1-20:3	Negative	810.5	12.29 ± 0.08	258.785	203.28	248.77	212.366	213.207	270.676	208.039	226.197	181.617	189.473	n.d.	n.d.	n.d.	n.d.	n.d.	n.d.	n.d.
PS 18:1-22:0	Negative	844.6	12.07 ± 0.03	483.327	307.759	331.526	218.309	313.522	626.713	504.424	416.816	452.666	391.34	n.d.	n.d.	n.d.	n.d.	n.d.	n.d.	n.d.
PS total				27353.9	22875.1	23976	19633.2	21611.7	24375.7	20220	20373.7	18430.2	18578.8	4339.54	4227.3	2043.72	1675.74	2807.57	1490.13	50.5609
SM d18:1-17:0 (ISD)	Positive	717.6	5.83 ± 0.00
SM d18:1-12:0	Positive	647.5	5.89 ± 0.00	0.269931	0.277377	0.337908	0.199024	0.15732	0.363298	0.314589	0.393568	0.408665	0.498585	0.293195	0.3192	0.266224	0.373628	0.346016	0.388847	0.360809
SM d18:1-14:0	Positive	675.5	5.86 ± 0.00	28.2914	27.0501	34.5213	23.9448	24.6794	47.5743	50.2964	48.8176	41.7681	48.668	20.7752	23.9974	17.6869	13.5498	20.4753	17.4263	6.6613
SM d18:1-14:1	Positive	673.5	5.90 ± 0.01	0.665829	0.648636	0.721955	0.546506	0.547936	0.812949	0.730194	0.867084	0.645759	0.749708	0.906582	0.660433	0.779631	0.305907	0.636202	0.408755	0.00737566
SM d18:1-16:0	Positive	703.6	5.84 ± 0.00	678.794	652.007	629.021	590.514	609.526	1473.54	1413.63	1466.7	1331.84	1347.78	426.895	375.111	302.673	463.93	634.176	488.611	37.0796
SM d18:1-16:1	Positive	701.6	5.87 ± 0.00	43.6912	46.5244	48.6153	38.2506	41.5599	78.1096	80.9211	77.2458	62.2632	71.3705	38.5169	41.8203	34.4672	26.9608	35.2689	30.2064	9.79797
SM d18:1-18:0	Positive	731.6	5.81 ± 0.00	93.5907	92.2218	100.572	96.0318	95.5499	85.1802	70.584	76.7022	78.0216	86.2072	42.4984	57.6036	36.8762	31.1042	42.8014	29.6017	3.15381
SM d18:1-18:1	Positive	729.6	5.85 ± 0.00	15.1509	16.3026	15.4098	16.3961	14.7062	12.1016	10.2367	10.9087	9.51125	12.2717	9.31746	10.142	8.15758	5.32267	8.35991	6.01302	1.65624
SM d18:1-18:2	Positive	727.6	5.88 ± 0.00	0.640798	0.744887	0.734449	0.727381	0.760365	0.39907	0.439928	0.456837	0.367743	0.352654	0.540839	0.886633	0.41773	0.0668452	0.449206	0.240426	0.182769
SM d18:1-20:0	Positive	759.6	5.79 ± 0.00	36.724	34.9735	41.5569	33.8029	30.3597	29.321	26.4051	28.366	27.6893	32.1344	14.5927	20.1899	13.4533	8.96469	12.9478	8.39906	0.56547
SM d18:1-20:1	Positive	757.6	5.83 ± 0.00	6.08167	6.47523	6.2885	4.87866	4.68368	3.42774	3.09103	3.33045	2.40844	3.44421	2.01518	2.68411	1.98533	1.40814	1.29111	1.53791	n.d.
SM d18:1-22:0	Positive	787.7	5.77 ± 0.00	256.154	250.403	216.713	241.457	218.433	236.569	186.245	235.523	188.81	231.947	121.146	104.888	89.956	73.2483	89.5488	74.0535	3.79987
SM d18:1-22:1	Positive	785.7	5.80 ± 0.00	44.1601	44.8032	41.5423	39.1004	38.1341	29.0512	30.8886	30.6182	25.7046	25.1879	24.4396	22.4853	20.3815	10.0568	13.4334	13.9995	1.24099
SM total				1204.21	1172.43	1136.03	1085.85	1079.1	1996.45	1873.78	1979.93	1769.44	1860.61	701.937	660.787	527.1	635.292	859.734	670.887	64.5062
Cer d18:1-17:0 (ISD)	Positive	552.5	4.46 ± 0.00
Cer d18:1-12:0	Positive	482.5	4.45 ± 0.00	0.230001	0.239609	0.19677	0.246738	0.212938	0.25337	0.245831	0.225846	0.253886	0.258602	0.283644	0.241877	0.223283	0.274719	0.247816	0.148277	0.211864
Cer d18:1-14:0	Positive	510.5	4.45 ± 0.00	2.0474	1.24251	1.26001	1.23146	1.67774	1.82567	1.51585	1.69734	1.57291	1.47583	0.0499933	0.0202879	0.0424929	0.0151743	0.0447782	0.00412699	n.d.
Cer d18:1-16:0	Positive	538.5	4.46 ± 0.00	85.9573	52.8086	68.6103	69.3756	81.3825	112.319	95.0084	85.3394	95.3679	100.356	1.83806	1.49322	0.898838	1.38467	2.17791	1.29441	0.0363386
Cer d18:1-16:1	Positive	536.5	4.46 ± 0.00	2.65541	1.98597	2.52256	2.273	2.5353	2.75202	2.48911	2.37941	1.82167	2.16203	2.28688	2.28552	1.8341	2.20349	2.1266	1.80614	1.54988
Cer d18:1-18:0	Positive	566.6	4.46 ± 0.00	16.3258	8.74991	14.7965	12.5019	14.7033	8.8176	7.22277	6.62046	7.30952	6.34479	0.302889	0.312416	0.184007	0.1066	0.157379	0.0904852	0.0116055
Cer d18:1-18:1	Positive	564.5	4.47 ± 0.01	0.50858	0.333628	0.510615	0.496117	0.544213	0.328899	0.248115	0.310247	0.314429	0.337147	n.d.	n.d.	n.d.	n.d.	n.d.	n.d.	n.d.
Cer d18:1-18:2	Positive	562.5	4.46 ± 0.00	0.762725	0.365493	0.688499	0.629599	0.741497	0.360254	0.285287	0.261588	0.238983	0.282897	0.13848	0.191638	0.140026	0.122431	0.108081	0.130451	0.0567203
Cer d18:1-18:4	Positive	558.5	4.46 ± 0.00	0.105159	0.0322656	0.0803721	0.103284	0.121466	0.0365873	0.0357001	0.0367281	0.032561	0.0299228	n.d.	n.d.	n.d.	n.d.	n.d.	n.d.	n.d.
Cer d18:1-20:0	Positive	594.6	4.46 ± 0.00	5.20654	3.56773	4.25573	3.97617	4.84078	2.71053	2.14416	2.43464	2.1361	2.11597	0.0582082	0.115601	0.0280207	0.0361519	0.0135852	0.00831959	n.d.
Cer d18:1-20:1	Positive	592.6	4.48 ± 0.00	0.241798	0.160765	0.285156	0.20201	0.26998	0.10898	0.0201599	0.0454047	0.0721804	0.0395281	n.d.	n.d.	n.d.	n.d.	n.d.	n.d.	n.d.
Cer d18:1-20:2	Positive	590.6	4.46 ± 0.00	0.810538	0.40678	0.567185	0.72741	0.599573	0.228669	0.147451	0.172195	0.156585	0.21072	n.d.	n.d.	n.d.	n.d.	n.d.	n.d.	n.d.
Cer d18:1-20:4	Positive	586.5	4.46 ± 0.00	0.988443	0.315101	0.63092	0.757075	0.73953	0.508759	0.43533	0.447844	0.308679	0.435358	n.d.	n.d.	n.d.	n.d.	n.d.	n.d.	n.d.
Cer d18:1-22:0	Positive	622.6	4.47 ± 0.00	49.1526	19.4194	35.4512	34.539	41.6245	27.2511	20.7746	22.694	23.9462	21.5503	0.781918	0.437409	0.356585	0.255667	0.287737	0.157623	n.d.
Cer d18:1-22:1	Positive	620.6	4.48 ± 0.00	2.84448	1.54854	2.53228	2.38237	2.60703	1.13631	1.06924	0.909953	0.966567	1.11898	0.0145533	0.0145434	0.0215874	0.0121733	0.00197606	0.0100019	n.d.
Cer d18:1-22:2	Positive	618.6	4.47 ± 0.00	14.3805	6.85687	10.7224	11.3213	11.8433	6.97393	4.97835	4.54127	5.09224	5.30188	0.262361	0.215612	0.0693633	0.0550569	0.0811142	0.0316002	n.d.
Cer d18:1-22:3	Positive	616.6	4.49 ± 0.00	6.40247	3.12895	4.58203	5.16686	5.89706	2.08799	1.864	1.51071	1.80775	1.68634	0.106185	0.127598	0.0423602	0.033997	0.0306371	0.0191913	n.d.
Cer d18:1-22:4	Positive	614.6	4.47 ± 0.00	3.40672	1.70338	2.54674	2.43215	2.54875	3.38712	1.99666	2.10048	1.78772	2.3979	0.0360469	0.0233813	0.00175654	0.00725336	0.0126549	0.00981486	n.d.
Cer d18:1-22:5	Positive	612.5	4.48 ± 0.01	2.10933	0.754189	1.23678	1.38709	1.33691	1.16329	0.95723	0.733277	0.948891	1.08609	0.0428941	0.00433144	0.0082974	0.00390458	0.00780236	0.0113129	n.d.
Cer d18:1-22:6	Positive	610.5	4.46 ± 0.01	0.164027	0.130318	0.106798	0.199336	0.117631	0.0756917	0.134111	0.0480057	0.0830269	0.0442531	0.0752367	0.0875589	0.123118	0.0773759	0.0488681	0.0226272	0.0765992
Cer total				194.3	103.75	151.583	149.949	174.344	172.325	141.572	132.509	144.218	147.235	6.27735	5.57099	3.97383	4.58867	5.34694	3.74439	1.94301
HexCer d18:1-12:0 (ISD)	Positive	644.5	5.81 ± 0.00
HexCer d18:1-14:0	Positive	672.5	5.78 ± 0.00	6.29029	4.04954	4.79407	4.0114	2.47205	13.159	13.2138	7.695	14.0472	15.6299	0.232435	0.073282	1.58414	0.477455	1.81394	1.21277	0.311894
HexCer d18:1-16:0	Positive	700.6	5.75 ± 0.00	297.89	263.125	226.813	181.192	231.212	1275.34	952.2	662.96	1002.08	854.096	28.2084	58.7097	11.7626	63.824	92.5562	42.0228	n.d.
HexCer d18:1-18:0	Positive	728.6	5.72 ± 0.00	67.787	50.7741	63.338	38.5789	63.0584	84.4034	46.9909	49.5923	63.1114	46.1357	6.30339	17.7665	6.8336	3.7165	6.85538	5.99905	n.d.
HexCer d18:1-20:0	Positive	756.6	5.70 ± 0.00	48.3315	28.0026	38.0608	19.6316	29.2593	31.8781	25.8587	21.5648	13.6959	28.1358	2.61413	3.96391	3.35342	1.85755	1.89242	0.28178	n.d.
HexCer d18:1-22:0	Positive	784.7	5.67 ± 0.00	468.082	297.685	336.95	265.869	310.827	350.548	287.955	250.532	334.2	342.964	43.3465	74.7676	26.7645	14.9311	35.8216	17.8411	n.d.
HexCer d18:1-22:1	Positive	782.7	5.70 ± 0.02	10.9964	4.84507	7.30255	8.66382	9.91432	6.74699	6.887	6.03544	3.75841	8.12674	0.82442	0.28503	0.0731574	0.668419	1.25016	0.223751	n.d.
HexCer d18:1-22:2	Positive	780.6	5.66 ± 0.00	51.2935	42.2146	61.5796	38.8343	45.0113	43.0108	32.0399	26.1798	39.4016	28.4977	11.7571	18.0284	5.60815	1.93507	5.40797	1.83449	n.d.
HexCer d18:1-22:3	Positive	778.6	5.71 ± 0.00	13.1249	2.66661	5.18259	3.99147	6.88232	7.13737	6.94504	3.69804	6.17809	7.02276	n.d.	n.d.	n.d.	n.d.	n.d.	n.d.	n.d.
HexCer total				963.796	693.363	744.021	560.773	698.636	1812.22	1372.09	1028.26	1476.47	1330.61	93.2863	173.594	55.9796	87.41	145.598	69.4157	0.311894
CE 17:0 (ISD)	Positive	656.6	1.18 ± 0.02
Cholesterol	Positive	369.3	3.24 ± 0.01	641322	397426	571378	615983	694832	791567	618104	435331	490464	424344	313389	387007	187648	72223.5	144120	113451	23357.7
CE 17:0 (ISD)	Positive	656.6	1.18 ± 0.02
CE 16:0	Positive	642.6	1.17 ± 0.02	494.859	221.103	315.355	233.856	343.062	75.0567	78.0038	60.824	63.4925	40.9391	n.d.	n.d.	n.d.	n.d.	n.d.	n.d.	n.d.
CE 16:1	Positive	640.6	1.17 ± 0.01	552.741	316.385	542.605	339.685	485.114	115.666	169.907	89.3832	97.1783	109.231	68.2254	96.058	82.6448	98.0434	156.745	170.295	218.889
CE 18:0	Positive	670.6	1.19 ± 0.01	1850.07	938.085	1284.87	1206.43	1383.56	176.574	223.651	78.3038	83.3539	56.5503	16.2647	28.4707	18.6571	16.8821	16.2263	17.3078	27.8396
CE 18:1	Positive	668.6	1.19 ± 0.02	9217.74	5414.78	7643.43	5584.17	9503.17	663.541	1180.25	462.038	477.292	457.6	27.5212	61.2509	50.7673	116.064	291.435	324.146	568.558
CE 18:2	Positive	666.6	1.21 ± 0.02	3440.21	2619.83	3008.92	2496.84	3476.81	443.637	747.706	424.037	389.205	464.373	72.3052	284.983	237.696	1375.2	3785.88	3640.87	4724.81
CE 18:3	Positive	664.6	1.23 ± 0.02	1313.46	1130.08	1288.9	1279.75	1755.73	290.861	386.936	277.841	192.464	201.309	52.7167	270.431	209.245	1509.95	3175.06	3535.13	3454.89
CE 20:1	Positive	696.7	1.22 ± 0.02	1716.07	1113.04	1405.49	1157.31	1449.88	124.204	117.788	92.772	101.297	71.4913	n.d.	n.d.	n.d.	n.d.	n.d.	n.d.	n.d.
CE 20:2	Positive	694.6	1.24 ± 0.02	1993.01	1659.52	2392.19	1920.66	2612.64	119.061	197.301	104.393	94.4121	109.182	n.d.	n.d.	n.d.	n.d.	n.d.	n.d.	n.d.
CE 20:3	Positive	692.6	1.28 ± 0.04	4771.39	4174.37	5294.16	4839.16	5994.19	373.668	465.223	299.899	318.436	291.622	3.25113	2.58437	1.74826	10.1929	44.9576	31.4392	39.4847
CE 20:4	Positive	690.6	1.36 ± 0.08	3707.76	3007.91	4099.04	3925.43	5047.99	278.841	367.628	228.658	255.339	220.459	4.23403	34.8005	18.5645	82.3478	192.23	162.123	173.162
CE 20:5	Positive	688.6	1.46 ± 0.08	1336.43	1171.2	1601.85	1412.5	2005.39	83.5263	107.108	67.1525	72.5837	64.2183	1.06758	12.6365	5.97887	97.8602	209.07	162.262	123.956
CE 22:3	Positive	720.7	1.43 ± 0.09	1585.81	1149.85	1700.26	1470.37	2041.64	75.5892	101.17	74.2672	65.8996	75.0999	n.d.	n.d.	n.d.	n.d.	n.d.	n.d.	n.d.
CE 22:4	Positive	718.6	1.43 ± 0.10	6100.66	5160.24	6955.1	6123.96	9191.69	277.089	456.864	313.768	289.144	260.116	n.d.	n.d.	n.d.	n.d.	n.d.	n.d.	n.d.
CE 22:5	Positive	716.6	1.57 ± 0.05	8404.99	6634.96	8691.09	8370.88	12681.1	550.647	796.779	474.116	479.224	506.45	n.d.	n.d.	n.d.	n.d.	n.d.	n.d.	n.d.
CE 22:6	Positive	714.6	1.54 ± 0.03	12696	10499.2	13838.4	13803.1	19791	869.21	1565.12	1046.47	867.872	978.816	n.d.	n.d.	n.d.	n.d.	n.d.	n.d.	n.d.
CE total				59181.2	45210.6	60061.7	54164.1	77762.9	4517.17	6961.43	4093.92	3847.19	3907.46	245.586	791.215	625.301	3306.54	7871.6	8043.58	9331.59
MG 17:0 (ISD)	Positive	345.3	4.05 ± 0.00
MG 14:0	Positive	303.3	4.01 ± 0.01	3.08799	2.86926	2.04661	2.05853	2.27245	2.28977	3.13328	2.46747	3.17338	2.23566	3.4554	2.85722	3.00391	2.36552	2.11522	3.99637	1.69507
MG 16:0	Positive	331.3	4.04 ± 0.00	90.6041	98.8607	81.3413	93.0381	84.1019	101.646	107.535	91.9804	95.0099	91.223	74.0362	76.4851	86.4902	79.5453	83.708	82.4733	83.739
MG 18:0	Positive	359.3	4.06 ± 0.00	133.552	122.14	100.033	119.635	115.214	131.352	136.354	112.409	114.143	112.17	87.3531	95.9956	120.24	104.879	105.517	133.329	137.959
MG 18:1	Positive	357.3	4.11 ± 0.00	10.6976	9.66081	6.74796	5.6097	7.0281	10.2274	11.2694	8.28627	8.813	7.43464	n.d.	n.d.	n.d.	n.d.	n.d.	n.d.	n.d.
MG total				237.942	233.531	190.169	220.341	208.616	245.515	258.292	215.143	221.139	213.063	164.845	175.338	209.735	186.789	191.34	219.799	223.393
DG 12:0-12:0 (ISD)	Positive	474.4	3.08 ± 0.00
DG 14:0-14:0	Positive	530.5	3.12 ± 0.00	11.8825	12.4657	12.3486	8.43868	7.26388	49.36	38.2048	24.6539	27.6305	24.1258	n.d.	n.d.	n.d.	n.d.	n.d.	n.d.	n.d.
DG 14:0-16:0	Positive	558.5	3.14 ± 0.00	130.194	117.112	93.6751	83.2006	71.8083	510.814	452.8	340.061	297.98	248.517	1.17134	1.81274	1.01217	3.92211	7.01296	3.77996	0.254979
DG 14:0-16:1	Positive	556.5	3.16 ± 0.00	26.262	21.4657	16.4642	14.2643	15.9885	56.3984	46.1222	30.8626	29.0373	24.0439	n.d.	n.d.	n.d.	n.d.	n.d.	n.d.	n.d.
DG 14:0-18:0	Positive	586.5	3.16 ± 0.00	169.224	113.1	99.1444	76.3917	82.3896	470.217	372.726	253.864	212.829	230.467	0.831854	0.651119	0.0570232	2.27219	2.80673	1.07286	n.d.
DG 14:0-18:1	Positive	584.5	3.17 ± 0.00	107.241	94.8656	65.7491	67.5944	76.4869	256.746	225.079	161.363	170.913	155.419	0.876471	0.532413	0.336543	0.875911	2.85939	0.81342	n.d.
DG 14:0-18:2	Positive	582.5	3.20 ± 0.01	9.48756	7.75156	8.45635	6.06402	8.04703	11.3503	10.649	5.05471	7.64874	7.27374	n.d.	n.d.	n.d.	n.d.	n.d.	n.d.	n.d.
DG 14:0-20:0	Positive	614.6	3.17 ± 0.00	7.18935	7.5144	3.76008	4.18087	5.25851	26.8985	20.3752	13.8282	14.2746	11.3422	n.d.	n.d.	n.d.	n.d.	n.d.	n.d.	n.d.
DG 14:0-20:1	Positive	612.6	3.19 ± 0.00	7.49745	8.83234	5.95389	3.39874	7.32991	30.3326	24.8845	16.8521	13.312	15.4185	n.d.	n.d.	n.d.	n.d.	n.d.	n.d.	n.d.
DG 14:0-20:2	Positive	610.5	3.23 ± 0.00	2.99877	1.8858	2.70198	0.623748	1.77612	6.21633	4.57173	2.24469	3.15178	2.12675	n.d.	n.d.	n.d.	n.d.	n.d.	n.d.	n.d.
DG 14:0-20:3	Positive	608.5	3.24 ± 0.01	2.25744	2.54185	1.35016	2.37311	1.37583	3.69397	2.90753	0.843517	1.80808	2.01875	n.d.	n.d.	n.d.	n.d.	n.d.	n.d.	n.d.
DG 14:0-20:4	Positive	606.5	3.26 ± 0.01	2.87665	3.21539	2.38841	1.63631	1.87413	1.18229	0.348041	1.7051	1.19194	2.1724	n.d.	n.d.	n.d.	n.d.	n.d.	n.d.	n.d.
DG 14:0-22:0	Positive	642.6	3.19 ± 0.01	0.174516	0.23099	0.499694	0.17035	0.0953744	4.26872	4.05422	2.41539	1.65451	2.53165	n.d.	n.d.	n.d.	n.d.	n.d.	n.d.	n.d.
DG 14:0-22:1	Positive	640.6	3.22 ± 0.01	2.66889	1.78043	1.06807	1.50277	2.11514	9.12325	6.12187	3.38327	3.52588	3.24035	n.d.	n.d.	n.d.	n.d.	n.d.	n.d.	n.d.
DG 14:0-22:5	Positive	632.5	3.29 ± 0.00	1.56085	2.82405	1.41653	1.54138	1.302	1.29078	1.89126	0.911962	1.04498	0.431091	n.d.	n.d.	n.d.	n.d.	n.d.	n.d.	n.d.
DG 14:0-22:6	Positive	630.5	3.31 ± 0.00	1.48983	1.28582	1.0325	0.47527	1.15164	0.837606	1.66358	1.71817	0.616692	0.79763	n.d.	n.d.	n.d.	n.d.	n.d.	n.d.	n.d.
DG 16:0-16:0	Positive	586.5	3.16 ± 0.00	310.872	262.095	200.053	173.579	184.147	1747.91	1816.45	1287.98	910.594	930.996	4.41526	3.24082	4.46986	9.12699	20.3435	8.04953	1.4775
DG 16:0-16:1	Positive	584.5	3.17 ± 0.00	201.57	208.464	173.503	140.057	178.377	505.346	395.876	313.906	295.963	323.822	4.23655	2.19659	3.58231	3.01281	7.20675	3.1859	0.158569
DG 16:0-18:0	Positive	614.6	3.18 ± 0.00	890.36	886.524	619.584	435.886	521.377	3482.71	2928.91	1855.42	1763.6	1837.42	10.019	7.11716	6.22404	16.6532	25.167	11.259	0.938938
DG 16:0-18:1	Positive	612.6	3.19 ± 0.00	998.052	1173.51	949.821	702.061	791.83	2938.71	2102.51	1488.97	1532.27	1517.56	15.7441	11.2894	11.0593	24.6658	58.5012	22.2645	0.130466
DG 16:0-18:2	Positive	610.5	3.22 ± 0.00	159.025	185.667	179.167	157.521	180.633	164.746	153.555	94.8987	101.536	106.341	3.9625	3.3658	2.57406	1.40683	7.51608	2.8277	n.d.
DG 16:0-18:3	Positive	608.5	3.24 ± 0.00	29.1941	36.0584	36.3359	39.626	36.9626	20.8981	19.1905	13.7529	10.9653	12.5474	0.822199	0.112004	0.407596	0.0571026	1.19317	0.0447575	n.d.
DG 16:0-20:0	Positive	642.6	3.20 ± 0.00	35.4185	36.048	29.4342	22.331	24.8963	196.13	175.168	95.2593	99.0253	84.7993	n.d.	n.d.	n.d.	n.d.	n.d.	n.d.	n.d.
DG 16:0-20:1	Positive	640.6	3.22 ± 0.00	77.7798	74.3893	48.2242	43.4596	56.9114	291.527	224.401	169.889	133.675	158.623	0.105959	0.104872	0.300367	1.07603	3.79496	2.16939	n.d.
DG 16:0-20:2	Positive	638.6	3.24 ± 0.01	39.9371	35.1925	31.6004	27.5099	23.8108	73.6396	73.0446	46.9855	52.0084	40.0113	0.563463	0.961984	0.24559	0.820833	2.48514	0.444607	n.d.
DG 16:0-20:3	Positive	636.6	3.25 ± 0.00	43.5732	51.6441	35.4371	36.4279	34.2856	50.4999	49.0732	29.1809	29.8753	30.8268	n.d.	n.d.	n.d.	n.d.	n.d.	n.d.	n.d.
DG 16:0-20:4	Positive	634.5	3.26 ± 0.00	50.7074	75.9917	61.92	62.9781	61.8107	43.8995	43.9882	29.0498	32.3096	33.4689	1.13183	1.17872	1.06896	1.2584	1.98058	1.16129	n.d.
DG 16:0-20:5	Positive	632.5	3.29 ± 0.00	7.09563	8.40858	6.16539	5.50077	7.74423	4.17165	5.44336	4.3552	3.80166	3.13996	n.d.	n.d.	n.d.	n.d.	n.d.	n.d.	n.d.
DG 16:0-22:0	Positive	670.6	3.22 ± 0.00	5.85351	5.45585	5.94304	6.62046	6.18357	58.1331	50.4695	29.9738	24.097	26.2666	n.d.	n.d.	n.d.	n.d.	n.d.	n.d.	n.d.
DG 16:0-22:1	Positive	668.6	3.24 ± 0.00	13.094	11.2683	8.48004	6.75445	9.85996	59.5414	52.9479	37.8524	30.9521	32.2475	n.d.	n.d.	n.d.	n.d.	n.d.	n.d.	n.d.
DG 16:0-22:2	Positive	666.6	3.25 ± 0.00	3.25071	3.59092	1.82542	2.46254	2.57365	10.1197	6.58684	5.04469	4.65741	7.20611	n.d.	n.d.	n.d.	n.d.	n.d.	n.d.	n.d.
DG 16:0-22:3	Positive	664.6	3.27 ± 0.00	4.33373	4.06198	3.94518	3.46959	3.57287	3.72203	3.09845	3.12289	2.39424	2.00342	n.d.	n.d.	n.d.	n.d.	n.d.	n.d.	n.d.
DG 16:0-22:4	Positive	662.6	3.29 ± 0.01	11.994	11.0612	10.9063	7.78439	10.1316	8.58805	7.82829	7.17909	5.83152	4.7575	n.d.	n.d.	n.d.	n.d.	n.d.	n.d.	n.d.
DG 16:0-22:5	Positive	660.6	3.32 ± 0.01	16.5219	20.8523	14.1677	14.5277	14.8767	13.6118	11.9184	8.05246	5.64669	7.33437	n.d.	n.d.	n.d.	n.d.	n.d.	n.d.	n.d.
DG 16:0-22:6	Positive	658.5	3.33 ± 0.00	14.8479	17.0565	14.9381	10.4062	14.5272	14.3348	13.1945	7.96955	8.57539	8.27019	n.d.	n.d.	n.d.	n.d.	n.d.	n.d.	n.d.
DG 16:1-16:1	Positive	582.5	3.18 ± 0.00	6.81529	12.3949	11.5006	8.62234	10.1366	20.2002	18.2687	9.80898	12.8425	12.341	n.d.	n.d.	n.d.	n.d.	n.d.	n.d.	n.d.
DG 16:1-18:0	Positive	612.6	3.19 ± 0.00	137.51	155.462	132.967	103.609	118.487	317.829	225.956	166.19	152.911	154.408	1.26627	1.32681	1.00681	2.78539	3.63203	2.02793	n.d.
DG 16:1-18:1	Positive	610.5	3.22 ± 0.01	139.686	131.731	114.287	92.322	128.882	254.372	200.976	129.244	147.871	139.461	1.596	1.0954	3.94339	1.00272	1.87161	1.25015	n.d.
DG 16:1-18:2	Positive	608.5	3.23 ± 0.01	15.3186	17.7467	15.9186	16.6891	13.3368	12.1269	10.4433	7.53959	8.50499	8.93507	n.d.	n.d.	n.d.	n.d.	n.d.	n.d.	n.d.
DG 16:1-20:0	Positive	640.6	3.22 ± 0.00	5.39513	7.45236	4.82407	3.74131	4.55529	16.3255	11.3848	6.62047	9.70239	5.11607	n.d.	n.d.	n.d.	n.d.	n.d.	n.d.	n.d.
DG 16:1-20:1	Positive	638.6	3.23 ± 0.00	15.6266	13.398	8.76585	8.45382	10.1063	46.1551	25.3292	16.3762	19.9589	18.256	n.d.	n.d.	n.d.	n.d.	n.d.	n.d.	n.d.
DG 16:1-20:2	Positive	636.6	3.26 ± 0.00	4.05515	3.33075	2.68031	2.64007	3.66851	7.47752	5.90874	4.70042	3.58822	3.03958	n.d.	n.d.	n.d.	n.d.	n.d.	n.d.	n.d.
DG 16:1-20:3	Positive	634.5	3.27 ± 0.00	1.42189	1.82349	2.27862	1.9421	2.28513	1.06091	2.52291	1.14656	0.721177	2.17277	n.d.	n.d.	n.d.	n.d.	n.d.	n.d.	n.d.
DG 16:1-20:4	Positive	632.5	3.28 ± 0.01	2.0428	2.19321	1.95712	2.77231	2.35376	1.63068	0.626717	0.304519	1.00164	0.738482	n.d.	n.d.	n.d.	n.d.	n.d.	n.d.	n.d.		DAG
DG 16:1-22:1	Positive	666.6	3.25 ± 0.00	1.22822	1.6046	0.750941	1.21574	1.10508	6.55483	4.24834	2.39691	3.79652	2.36256	n.d.	n.d.	n.d.	n.d.	n.d.	n.d.	n.d.		18:0と18:1の組み合わせが多いみたい
DG 18:0-18:0	Positive	642.6	3.20 ± 0.01	140.495	145.981	97.0516	72.3295	96.5619	306.726	221.726	152.132	138.179	131.495	2.21085	2.50551	3.21621	3.8115	6.03246	2.8638	0.389348		他にも16:0
DG 18:0-18:1	Positive	640.6	3.22 ± 0.00	1450.53	1250.9	919.859	798.883	959.172	1852.06	1500.54	974.642	1155.31	1040.51	29.8624	30.1062	22.9403	44.5314	110.753	41.1667	0.0944863
DG 18:0-18:2	Positive	638.6	3.24 ± 0.00	363.611	458.679	410.329	359.171	362.368	199.216	222.439	158.937	148.262	142.847	14.7936	14.1865	7.30998	3.5398	24.6928	9.30606	0.0776745
DG 18:0-18:3	Positive	636.6	3.26 ± 0.00	36.1441	49.437	41.4302	41.4964	36.5515	13.874	16.1226	10.0388	10.3123	9.34232	0.949386	0.691309	0.368444	0.369003	1.12085	0.18632	0.151711
DG 18:0-20:0	Positive	670.6	3.23 ± 0.01	16.9281	15.2036	13.1187	8.94385	9.32567	39.0567	33.8827	23.8074	20.328	19.0294	n.d.	n.d.	n.d.	n.d.	n.d.	n.d.	n.d.
DG 18:0-20:1	Positive	668.6	3.24 ± 0.00	89.7918	71.4354	61.0837	41.9249	42.9336	157.258	158.855	133.8	102.097	84.4406	2.22301	1.78878	0.355321	5.74747	13.1233	5.34337	n.d.
DG 18:0-20:2	Positive	666.6	3.25 ± 0.00	174.486	156.18	136.145	91.8073	82.0464	202.105	275.533	184.872	165.68	127.709	3.84955	4.71408	2.01	9.88448	34.3107	10.5312	n.d.
DG 18:0-20:3	Positive	664.6	3.26 ± 0.00	227.911	256.171	194.324	138.846	147.277	188.014	228.797	178.709	163.81	130.273	5.59246	9.18643	4.57204	10.0468	38.5913	12.9846	n.d.
DG 18:0-20:4	Positive	662.6	3.27 ± 0.00	334.86	379.955	309.953	233.791	229.206	145.176	201.366	129.936	136.169	110.877	11.9786	17.5485	10.0697	11.8203	40.069	13.8473	n.d.
DG 18:0-20:5	Positive	660.6	3.31 ± 0.00	13.2794	18.8196	17.3308	13.1307	11.9405	10.5342	12.5666	9.46002	8.82352	6.5509	0.0832157	0.43701	0.691273	0.13588	0.1825	0.477578	n.d.
DG 18:0-22:0	Positive	698.7	3.24 ± 0.00	3.82585	2.7851	3.14393	1.60084	1.02507	12.7312	11.3644	4.38349	4.40084	4.06031	n.d.	n.d.	n.d.	n.d.	n.d.	n.d.	n.d.
DG 18:0-22:1	Positive	696.7	3.25 ± 0.00	10.4733	9.61534	7.82621	4.68626	6.36102	19.8987	18.8118	15.3665	15.2266	11.6425	n.d.	n.d.	n.d.	n.d.	n.d.	n.d.	n.d.
DG 18:0-22:2	Positive	694.6	3.27 ± 0.00	8.16711	7.41023	4.50538	4.40761	2.29852	8.17807	13.072	10.3334	9.79171	8.10876	n.d.	n.d.	n.d.	n.d.	n.d.	n.d.	n.d.
DG 18:0-22:3	Positive	692.6	3.28 ± 0.01	12.6627	14.3862	13.1869	9.74657	9.12048	9.25147	13.9509	9.03599	10.1363	6.75515	0.195294	0.350338	0.0331223	0.625563	2.17394	0.808764	n.d.
DG 18:0-22:4	Positive	690.6	3.31 ± 0.01	59.187	67.1159	53.2653	40.819	36.0077	32.8624	42.3687	30.0269	30.9823	25.0138	1.79148	2.37272	2.17872	3.55197	9.81494	4.14222	n.d.
DG 18:0-22:5	Positive	688.6	3.34 ± 0.00	46.733	50.479	43.9196	31.6292	33.0579	23.9793	41.4781	32.8718	30.0043	23.9677	0.47645	2.1348	1.54465	2.79574	8.30715	1.76516	n.d.
DG 18:0-22:6	Positive	686.6	3.35 ± 0.01	33.2115	38.5384	31.7418	23.0243	23.0033	28.6943	31.435	24.0739	27.688	17.76	1.79447	1.17956	0.40066	2.04454	5.44782	1.72703	n.d.
DG 18:1-18:1	Positive	638.6	3.23 ± 0.00	726.012	691.838	614.733	553.421	605.998	1259.39	938.633	635.203	634.199	586.261	13.1752	13.513	16.9149	11.1253	33.0057	11.4539	0.210399
DG 18:1-18:2	Positive	636.6	3.25 ± 0.00	136.849	152.484	128.383	125.936	126.898	113.61	96.5797	63.3697	61.0411	63.9045	3.17126	2.84595	2.96117	1.27812	5.07935	2.64413	0.257809
DG 18:1-18:3	Positive	634.5	3.27 ± 0.01	11.679	13.9101	13.5988	15.5292	12.4834	6.4813	3.97961	2.65566	3.08877	4.94934	n.d.	n.d.	n.d.	n.d.	n.d.	n.d.	n.d.
DG 18:1-20:0	Positive	668.6	3.24 ± 0.00	54.2593	49.5195	37.0777	33.3351	44.0516	119.033	94.7984	63.0933	62.1923	65.0826	0.305575	0.401226	0.0898499	0.449299	1.65504	0.785163	n.d.
DG 18:1-20:1	Positive	666.6	3.25 ± 0.00	91.5588	69.8005	64.5506	48.7445	65.8131	217.359	188.632	111.306	104.483	103.724	0.181863	0.928823	0.10585	2.51274	6.72395	1.57204	n.d.
DG 18:1-20:2	Positive	664.6	3.27 ± 0.00	29.6549	21.8653	22.3638	19.396	19.3685	44.9769	32.9195	21.7497	25.8878	21.1871	0.0287215	0.0383457	0.0231718	0.287311	1.13459	0.75027	n.d.
DG 18:1-20:3	Positive	662.6	3.29 ± 0.00	20.5318	17.1037	18.5294	14.088	15.8259	19.7224	17.6876	9.40615	10.535	11.6097	n.d.	n.d.	n.d.	n.d.	n.d.	n.d.	n.d.
DG 18:1-20:4	Positive	660.6	3.30 ± 0.00	23.8399	34.068	25.9325	22.9534	21.8007	13.8939	14.6067	10.1442	9.2266	10.2557	0.968412	0.440166	0.0832294	0.778564	1.31331	0.496319	n.d.
DG 18:1-20:5	Positive	658.5	3.34 ± 0.01	3.7713	2.8315	2.73342	1.53238	2.30084	2.33994	1.47625	0.661429	1.31496	1.93676	n.d.	n.d.	n.d.	n.d.	n.d.	n.d.	n.d.
DG 18:1-22:0	Positive	696.7	3.25 ± 0.00	10.8857	8.47322	9.93063	7.95856	10.4754	33.4047	26.4457	17.2449	21.098	19.1942	n.d.	n.d.	n.d.	n.d.	n.d.	n.d.	n.d.
DG 18:1-22:1	Positive	694.6	3.27 ± 0.00	9.82407	6.05479	6.06905	4.54156	4.56724	23.8172	18.9044	11.7467	13.9137	11.7219	n.d.	n.d.	n.d.	n.d.	n.d.	n.d.	n.d.
DG 18:1-22:4	Positive	688.6	3.34 ± 0.01	5.66027	6.8947	4.9219	4.22746	4.39832	2.22138	2.34811	1.94142	2.20357	3.10668	n.d.	n.d.	n.d.	n.d.	n.d.	n.d.	n.d.
DG 18:1-22:5	Positive	686.6	3.37 ± 0.02	5.59796	6.24141	6.27904	4.7012	6.09507	2.91784	3.95465	1.83051	2.90338	2.59257	n.d.	n.d.	n.d.	n.d.	n.d.	n.d.	n.d.
DG 18:1-22:6	Positive	684.6	3.38 ± 0.00	8.89664	7.56223	6.20031	6.85797	7.61309	4.59572	5.21994	4.21734	3.65308	2.8571	n.d.	n.d.	n.d.	n.d.	n.d.	n.d.	n.d.
DG 18:2-18:2	Positive	634.5	3.28 ± 0.00	1.82077	3.18322	3.9522	3.85115	3.47267	0.776959	0.973104	0.685015	0.990886	0.624142	n.d.	n.d.	n.d.	n.d.	n.d.	n.d.	n.d.
DG 18:2-20:0	Positive	666.6	3.26 ± 0.00	6.54752	7.2138	4.01931	4.75495	5.33677	5.19074	5.17437	2.52928	2.94801	2.21312	n.d.	n.d.	n.d.	n.d.	n.d.	n.d.	n.d.
DG 18:2-20:1	Positive	664.6	3.27 ± 0.00	4.80474	5.70575	4.82516	3.57687	4.9207	6.21827	4.44979	2.87537	3.18773	1.39444	n.d.	n.d.	n.d.	n.d.	n.d.	n.d.	n.d.
DG total				7900.08	7949.19	6375.7	5204.47	5793.37	16936.3	14352.8	9776.01	9335.36	9057.39	140.375	140.355	112.157	184.272	489.903	183.203	4.14188
TG 51:0 (ISD)	Positive	866.8	1.59 ± 0.10
TG 44:0	Positive	768.7	1.24 ± 0.07	27.7655	26.4485	27.1396	24.4264	24.6731	59.6283	54.2388	41.2697	35.7182	32.7789	15.0768	13.4795	18.5743	17.7773	17.0953	17.1603	17.9419
TG 44:1	Positive	766.7	1.23 ± 0.04	14.565	13.5047	13.0274	14.2064	12.9177	25.9609	24.0289	18.808	18.4977	16.3722	16.3465	14.3835	19.2614	17.7121	16.8217	16.2222	14.517
TG 44:2	Positive	764.7	1.32 ± 0.05	48.4103	49.4822	52.7655	49.004	48.7053	47.5278	59.1268	55.086	48.8589	44.9297	51.0788	48.8854	60.1727	54.4937	57.2169	57.49	57.2977
TG 46:0	Positive	796.7	1.31 ± 0.11	58.7374	46.8688	44.3406	39.8981	43.0644	187.627	165.18	126.299	107.205	95.4948	13.5041	14.4658	20.1549	16.662	17.2432	16.5979	14.8964
TG 46:1	Positive	794.7	1.30 ± 0.08	30.4415	21.1856	24.7062	20.9885	22.4362	81.9803	64.0715	46.2618	39.8756	38.4353	6.86533	6.74942	12.9577	7.18104	7.0691	9.25777	6.34925
TG 46:2	Positive	792.7	1.39 ± 0.07	47.1009	44.2561	49.2989	42.8656	40.9076	50.4527	54.5926	50.5564	46.8864	39.7305	41.5986	34.6389	47.5572	43.5544	44.137	46.9234	41.0455
TG 48:0	Positive	824.8	1.39 ± 0.24	154.684	121.125	125.505	93.2021	97.0972	650.715	530.491	397.821	336.989	307.712	n.d.	n.d.	n.d.	n.d.	n.d.	n.d.	n.d.
TG 48:1	Positive	822.8	1.40 ± 0.09	92.5637	63.6012	70.3187	52.4187	54.9765	341.188	248.685	196.352	166.58	151.993	4.18382	4.69941	10.9246	6.0829	5.06993	8.13673	3.94198
TG 48:2	Positive	820.7	1.55 ± 0.09	47.8348	37.4696	43.9357	39.2154	38.6755	83.269	70.119	58.8857	56.0488	52.2512	24.7773	22.7831	31.236	27.2908	28.3698	29.765	26.0322
TG 48:3	Positive	818.7	1.56 ± 0.14	7.73086	7.36247	6.67201	7.1521	4.87104	9.71695	11.0872	6.61455	5.2186	4.73746	n.d.	n.d.	n.d.	n.d.	n.d.	n.d.	n.d.
TG 50:0	Positive	852.8	1.51 ± 0.08	423.142	323.624	331.5	259.925	279.833	1165.74	1008.18	779.269	643.576	605.107	8.75625	6.93569	8.01477	8.61851	10.516	9.57483	4.96267
TG 50:1	Positive	850.8	1.58 ± 0.09	315.322	226.05	235.306	187.221	201.632	898.23	698.689	560.877	460.334	439.24	3.48499	3.39119	9.02848	5.73448	5.16935	6.6766	3.56106
TG 50:2	Positive	848.8	1.59 ± 0.11	115.839	77.9866	83.5289	67.6033	74.9101	252.918	191.097	159.313	123.602	123.592	8.37451	8.80204	13.4209	12.3044	12.0037	11.4756	9.41879
TG 50:3	Positive	846.8	1.60 ± 0.16	23.5407	18.2595	16.4377	17.985	18.0675	37.7757	29.1514	24.4552	22.6326	15.936	n.d.	n.d.	n.d.	n.d.	n.d.	n.d.	n.d.
TG 50:4	Positive	844.7	1.37 ± 0.09	30.0895	22.9823	23.0168	23.4007	19.8333	69.2072	56.9063	48.5075	43.6709	39.2934	n.d.	n.d.	n.d.	n.d.	n.d.	n.d.	n.d.
TG 50:8	Positive	836.7	1.54 ± 0.06	38.4652	31.953	36.3103	30.1409	32.754	41.9703	39.1437	32.3979	30.5696	26.7436	n.d.	n.d.	n.d.	n.d.	n.d.	n.d.	n.d.
TG 52:0	Positive	880.8	1.60 ± 0.11	606.534	444.103	455.22	383.008	395.516	971.384	947.898	745.24	566.847	528.474	12.0781	10.4463	13.7463	13.5101	12.5521	13.1799	8.45493
TG 52:1	Positive	878.8	1.57 ± 0.16	583.431	403.77	410.366	349.498	367.929	1124.71	976.317	795.566	612.736	567.714	5.90272	4.76439	5.95837	6.95971	5.88078	5.51695	4.91501
TG 52:2	Positive	876.8	1.62 ± 0.13	305.149	203.729	207.208	166.714	177.174	547.558	455.169	370.722	268.96	270.261	6.9694	6.86865	15.1826	9.40806	10.0083	11.1119	7.31839
TG 52:3	Positive	874.8	1.55 ± 0.11	150.973	122.343	116.495	115.966	102.422	239.154	253.155	205.884	152.979	154.589	n.d.	n.d.	n.d.	n.d.	n.d.	n.d.	n.d.
TG 52:4	Positive	872.8	1.56 ± 0.09	116.353	99.5087	94.5893	97.2166	85.0948	154.102	157.188	138.777	122.451	117.515	52.182	50.8247	52.9567	52.2257	53.665	55.5945	54.131
TG 52:5	Positive	870.8	1.57 ± 0.12	36.3879	30.4607	30.1291	27.1962	26.2707	46.2219	42.854	36.9063	30.2338	31.3732	5.35223	4.97204	6.92294	5.04657	5.97163	6.60969	5.6065
TG 52:6	Positive	868.7	1.59 ± 0.09	87.0718	80.3187	86.2723	89.7967	82.2499	81.6365	85.5073	83.3717	90.8316	81.8248	85.1317	84.543	86.0724	83.7955	85.3321	83.6088	86.2417
TG 52:8	Positive	864.7	1.61 ± 0.11	68.9391	59.389	62.9933	52.5224	60.5335	73.5369	73.9119	64.032	49.8488	47.4312	n.d.	n.d.	n.d.	n.d.	n.d.	n.d.	n.d.
TG 52:9	Positive	862.7	1.63 ± 0.14	45.2432	40.3701	40.864	38.1274	39.6172	38.1569	38.4093	33.1326	26.0774	26.394	n.d.	n.d.	n.d.	n.d.	n.d.	n.d.	n.d.
TG 54:0	Positive	908.9	1.66 ± 0.19	229.963	180.137	189.989	169.517	170.168	275.362	272.831	214.407	167.64	160.557	n.d.	n.d.	n.d.	n.d.	n.d.	n.d.	n.d.
TG 54:10	Positive	888.7	1.55 ± 0.13	97.0725	91.6575	90.1322	107.926	86.3547	81.479	93.7967	90.9309	95.0651	87.8071	138.661	137.05	132.907	135.211	138.564	138.27	143.238
TG 54:11	Positive	886.7	1.61 ± 0.17	57.7825	47.1817	43.2258	40.9465	38.9166	71.3595	75.915	59.319	49.5763	44.7719	n.d.	n.d.	n.d.	n.d.	n.d.	n.d.	n.d.
TG 54:12	Positive	884.7	1.62 ± 0.19	50.8914	38.2114	37.8925	38.4861	36.7758	75.5411	78.6409	69.2737	51.8872	52.8147	n.d.	n.d.	n.d.	n.d.	n.d.	n.d.	n.d.
TG 54:1	Positive	906.8	1.68 ± 0.22	341.421	245.995	252.648	217.517	223.311	434.959	411.035	326.721	235.316	229.914	n.d.	n.d.	n.d.	n.d.	n.d.	n.d.	n.d.
TG 54:2	Positive	904.8	1.70 ± 0.19	283.279	183.779	186.678	171.086	164.504	360.852	321.633	261.247	185.918	179.414	5.09672	4.12444	7.15559	6.01376	5.72649	5.80572	4.84119
TG 54:3	Positive	902.8	1.74 ± 0.28	233.577	161.109	167.132	155.62	145.342	257.681	259.316	210.495	165.985	153.626	n.d.	n.d.	n.d.	n.d.	n.d.	n.d.	n.d.
TG 54:4	Positive	900.8	1.63 ± 0.14	151.934	112.188	118.097	116.336	102.504	184.066	183.958	161.083	135.918	125.546	n.d.	n.d.	n.d.	n.d.	n.d.	n.d.	n.d.
TG 54:5	Positive	898.8	1.66 ± 0.20	82.2275	63.8567	63.5211	61.5346	59.328	94.8638	90.88	77.4655	67.3473	60.2987	n.d.	n.d.	n.d.	n.d.	n.d.	n.d.	n.d.
TG 54:8	Positive	892.7	1.64 ± 0.15	60.0745	43.7298	44.7442	43.8823	44.2641	56.5675	52.5183	47.2431	41.5073	33.6634	n.d.	n.d.	n.d.	n.d.	n.d.	n.d.	n.d.
TG 54:9	Positive	890.7	1.63 ± 0.17	52.3564	37.8069	40.7051	39.7502	35.5531	44.7582	44.5385	39.7667	34.6199	33.3975	20.0093	20.1935	20.2298	19.754	20.2259	22.7867	18.7355
TG 56:11	Positive	914.7	1.71 ± 0.20	24.1902	23.8254	24.6683	17.3637	26.4843	23.6691	27.2464	18.873	20.1051	18.2175	n.d.	n.d.	n.d.	n.d.	n.d.	n.d.	n.d.
TG 56:12	Positive	912.7	1.66 ± 0.24	40.5515	31.6596	35.0886	30.6504	30.6822	41.8688	45.6985	38.4305	27.1629	29.0319	n.d.	n.d.	n.d.	n.d.	n.d.	n.d.	n.d.
TG 56:13	Positive	910.7	1.71 ± 0.19	53.5492	45.145	45.3085	41.7572	40.7847	63.7032	61.2949	53.1187	42.1107	37.4177	n.d.	n.d.	n.d.	n.d.	n.d.	n.d.	n.d.
TG 56:1	Positive	934.9	1.78 ± 0.27	73.5015	60.067	61.8239	56.2271	57.5722	126.447	118.918	95.9982	71.8406	67.5096	n.d.	n.d.	n.d.	n.d.	n.d.	n.d.	n.d.
TG 56:2	Positive	932.9	1.76 ± 0.24	66.996	50.6759	54.5389	49.1079	52.6341	107.056	102.187	82.8973	62.0031	58.5451	n.d.	n.d.	n.d.	n.d.	n.d.	n.d.	n.d.
TG 56:3	Positive	930.8	1.87 ± 0.27	91.81	74.3038	75.2852	70.1441	70.7523	89.0584	92.7224	80.0043	60.7201	58.4701	n.d.	n.d.	n.d.	n.d.	n.d.	n.d.	n.d.
TG 56:4	Positive	928.8	1.77 ± 0.28	122.746	97.2453	104.028	98.1501	96.4675	118.611	122.471	101.049	79.4629	78.4703	n.d.	n.d.	n.d.	n.d.	n.d.	n.d.	n.d.
TG 56:5	Positive	926.8	1.76 ± 0.29	120.239	91.8991	88.3134	88.6473	83.7038	104.208	103.168	91.5788	72.2337	67.7364	n.d.	n.d.	n.d.	n.d.	n.d.	n.d.	n.d.
TG 56:6	Positive	924.8	1.96 ± 0.32	82.0275	59.5128	61.274	60.4432	59.6041	60.3466	59.7221	56.5707	44.5668	41.565	n.d.	n.d.	n.d.	n.d.	n.d.	n.d.	n.d.
TG 56:8	Positive	920.8	1.74 ± 0.28	33.762	29.2496	31.9524	28.869	26.9562	32.6129	32.4026	28.2541	22.7062	20.4413	n.d.	n.d.	n.d.	n.d.	n.d.	n.d.	n.d.
TG 56:9	Positive	918.8	1.76 ± 0.27	21.8517	16.3719	18.9345	16.879	16.6254	22.4418	24.4555	18.6956	15.4187	16.4757	n.d.	n.d.	n.d.	n.d.	n.d.	n.d.	n.d.
TG 58:1	Positive	962.9	2.02 ± 0.26	47.6516	36.4842	40.4341	33.4593	33.358	114.644	101.282	84.2117	66.9136	59.6553	n.d.	n.d.	n.d.	n.d.	n.d.	n.d.	n.d.
TG 58:2	Positive	960.9	2.22 ± 0.15	31.9322	25.0272	25.19	23.1612	24.2991	63.4495	55.5001	48.9902	35.604	33.5586	n.d.	n.d.	n.d.	n.d.	n.d.	n.d.	n.d.
TG 58:3	Positive	958.9	2.06 ± 0.26	31.5575	26.091	27.5358	26.1807	25.4878	49.2666	48.4439	41.4209	33.0518	29.0286	n.d.	n.d.	n.d.	n.d.	n.d.	n.d.	n.d.
TG 58:4	Positive	956.9	2.10 ± 0.34	40.2487	32.9463	35.1686	33.7438	33.0292	49.4992	45.5915	40.626	31.962	30.3509	n.d.	n.d.	n.d.	n.d.	n.d.	n.d.	n.d.
TG 60:12	Positive	968.8	1.72 ± 0.31	16.443	13.5444	14.1265	12.8833	11.6323	28.0024	24.6457	22.0655	17.4752	17.9736	n.d.	n.d.	n.d.	n.d.	n.d.	n.d.	n.d.
TG 60:15	Positive	962.7	2.05 ± 0.25	31.7811	25.1758	24.1483	24.4162	23.8483	67.6873	60.4609	51.782	40.8747	35.3528	n.d.	n.d.	n.d.	n.d.	n.d.	n.d.	n.d.
TG 60:2	Positive	988.9	2.31 ± 0.20	37.1554	27.7144	26.8704	24.418	24.4725	64.608	58.7838	50.7509	39.1157	37.3656	n.d.	n.d.	n.d.	n.d.	n.d.	n.d.	n.d.
TG 60:3	Positive	986.9	2.29 ± 0.25	27.4982	22.5826	24.1242	22.3369	21.6656	56.6279	55.9707	45.509	34.8779	34.6106	n.d.	n.d.	n.d.	n.d.	n.d.	n.d.	n.d.
TG 62:13	Positive	994.8	1.83 ± 0.29	26.7884	20.9105	21.209	21.0976	20.6508	31.0371	28.2133	28.4836	25.0432	19.7611	n.d.	n.d.	n.d.	n.d.	n.d.	n.d.	n.d.
TG 62:16	Positive	988.7	2.20 ± 0.16	25.781	21.2861	22.3886	18.5901	20.1569	37.6382	34.5033	31.729	24.7535	25.2243	n.d.	n.d.	n.d.	n.d.	n.d.	n.d.	n.d.
TG 62:1	Positive	1019	2.42 ± 0.12	29.6634	21.8163	22.8098	18.9438	20.4179	45.4154	38.0025	32.6553	28.4678	22.6928	n.d.	n.d.	n.d.	n.d.	n.d.	n.d.	n.d.
TG 62:2	Positive	1017	2.56 ± 0.23	21.2551	16.2469	17.3948	14.1182	16.3536	36.6744	31.9342	27.966	23.5298	21.5597	n.d.	n.d.	n.d.	n.d.	n.d.	n.d.	n.d.
TG 62:3	Positive	1014.9	2.61 ± 0.17	27.9315	21.9652	23.0673	17.5846	21.347	43.2827	42.1957	33.4283	29.4506	25.6103	n.d.	n.d.	n.d.	n.d.	n.d.	n.d.	n.d.
TG 62:4	Positive	1012.9	2.52 ± 0.22	24.3929	19.4442	21.3119	19.3054	18.5164	41.7858	37.4248	32.8191	27.0775	24.2645	n.d.	n.d.	n.d.	n.d.	n.d.	n.d.	n.d.
TG 62:5	Positive	1010.9	2.69 ± 0.08	19.6235	14.6983	15.2322	13.9638	14.8404	23.6434	23.6693	20.0492	18.3086	15.1848	n.d.	n.d.	n.d.	n.d.	n.d.	n.d.	n.d.
TG 64:15	Positive	1018.8	2.32 ± 0.15	28.2449	21.4585	22.9397	21.2487	22.2965	32.6641	33.918	30.1387	24.3513	21.1394	n.d.	n.d.	n.d.	n.d.	n.d.	n.d.	n.d.
TG 64:16	Positive	1016.8	2.35 ± 0.18	26.5343	22.0313	25.0954	23.1299	21.7659	32.2971	31.894	26.6997	21.9839	20.3895	n.d.	n.d.	n.d.	n.d.	n.d.	n.d.	n.d.
TG 64:17	Positive	1014.8	2.63 ± 0.17	30.165	22.6126	22.7895	21.0883	23.4427	39.9002	35.2657	32.1977	25.8738	24.6557	n.d.	n.d.	n.d.	n.d.	n.d.	n.d.	n.d.
TG total				6372.76	4813.8	4955.76	4400.21	4419.03	10866	9798.25	7981.35	6405.05	6013.99	525.43	503.001	592.435	549.336	558.638	571.765	533.447

## Sheet: Table S2
Table S2. Lipid species not detected in Evs.
FA 20:1	PC 18:0-20:3	PC 18:2p-18:4	PE 18:0p-14:0	PA 18:0-18:1	HexCer d18:1-22:3	DG 16:0-22:1	TG 48:3	TG 58:2
FA 22:1	PC 18:0-22:4	PC 18:2p-20:4	PE 18:0p-14:1	PI 16:0-20:1	CE 16:0	DG 16:0-22:2	TG 50:3	TG 58:3
LPC 18:3	PC 18:0-22:5	PC 18:2p-22:5	PE 18:0p-22:0	PI 16:0-20:2	CE 16:1	DG 16:0-22:3	TG 50:4	TG 58:4
LPC 20:2	PC 18:0-22:6	PC 18:2p-22:6	PE 18:1p-14:0	PI 16:0-20:3	CE 18:1	DG 16:0-22:4	TG 50:8	TG 60:12
LPC 20:3	PC 18:1-18:3	PE 14:0-18:0	PE 18:1p-18:3	PI 16:0-20:4	CE 18:2	DG 16:0-22:5	TG 52:3	TG 60:15
LPC 20:4	PC 18:1-20:1	PE 14:0-18:1	PE 18:1p-20:1	PI 18:0-18:0	CE 18:3	DG 16:0-22:6	TG 52:4	TG 60:2
LPC 22:0	PC 18:1-20:2	PE 16:0-16:0	PE 18:2p-18:2	PI 18:0-18:3	CE 20:1	DG 16:1-16:1	TG 52:6	TG 60:3
LPC 22:1	PC 18:1-20:3	PE 16:0-18:3	PG 14:0-16:0	PI 18:0-20:1	CE 20:2	DG 16:1-18:2	TG 52:8	TG 62:13
LPC 22:4	PC 18:1-20:4	PE 16:0-20:1	PG 14:0-18:1	PI 18:0-20:2	CE 22:3	DG 16:1-20:0	TG 52:9	TG 62:16
LPC 22:5	PC 18:1-22:0	PE 16:0-20:3	PG 16:0-16:0	PI 18:0-20:5	CE 22:4	DG 16:1-20:1	TG 54:0	TG 62:1
LPC 22:6	PC 18:1-22:5	PE 16:0-20:5	PG 16:0-16:1	PI 18:0-22:2	CE 22:5	DG 16:1-20:2	TG 54:10	TG 62:2
LPE 18:2	PC 18:2-20:1	PE 16:0-22:4	PG 16:0-18:0	PI 18:0-22:3	CE 22:6	DG 16:1-20:3	TG 54:11	TG 62:3
LPE 22:6	PC 16:0e-14:0	PE 16:0-22:5	PG 16:0-18:1	PI 18:0-22:4	MG 18:0	DG 16:1-20:4	TG 54:12	TG 62:4
PC 14:0-14:0	PC 16:0e-16:0	PE 16:1-18:2	PG 16:0-18:2	PI 18:0-22:5	MG 18:1	DG 16:1-22:1	TG 54:1	TG 62:5
PC 14:0-16:1	PC 16:0e-16:1	PE 16:1-22:4	PG 16:0-20:2	PI 18:0-22:6	DG 14:0-14:0	DG 18:0-20:0	TG 54:3	TG 64:15
PC 14:0-18:2	PC 16:0e-18:1	PE 18:0-20:2	PG 16:0-22:1	PI 18:1-18:2	DG 14:0-16:1	DG 18:0-22:0	TG 54:4	TG 64:16
PC 14:0-20:1	PC 16:1e-14:0 / PC 16:0p-14:0	PE 18:0-22:3	PG 16:1-18:0	PI 18:1-20:1	DG 14:0-18:2	DG 18:0-22:1	TG 54:5	TG 64:17
PC 14:1-18:1	PC 16:1e-16:0 / PC 16:0p-16:0	PE 18:1-18:3	PG 16:1-18:1	PI 18:1-20:2	DG 14:0-20:0	DG 18:0-22:2	TG 54:8	CE 18:0
PC 16:0-18:3	PC 16:1e-16:1 / PC 16:0p-16:1	PE 18:1-20:2	PG 18:0-18:0	PI 18:1-20:3	DG 14:0-20:1	DG 18:1-18:3	TG 56:11	TG 44:0
PC 16:0-20:2	PC 18:0e-16:0	PE 18:1-20:5	PG 18:0-18:1	PI 18:1-20:4	DG 14:0-20:2	DG 18:1-20:3	TG 56:12	MG 16:0
PC 16:0-20:3	PC 18:0e-16:1	PE 18:1-22:0	PG 18:0-18:2	PI 18:1-22:4	DG 14:0-20:3	DG 18:1-20:5	TG 56:13	TG 44:2
PC 16:0-22:4	PC 18:0e-18:1	PE 18:1-22:5	PG 18:0-20:3	PI 18:1-22:5	DG 14:0-20:4	DG 18:1-22:0	TG 56:1	CE 20:3
PC 16:0-22:5	PC 18:0e-18:2	PE 18:1-22:6	PG 18:1-18:1	PS 16:0-18:1	DG 14:0-22:0	DG 18:1-22:1	TG 56:2	CE 20:4
PC 16:0-22:6	PC 18:1e-16:0 / PC 18:0p-16:0	PE 16:0p-14:0	PG 18:1-18:2	PS 18:1-20:3	DG 14:0-22:1	DG 18:1-22:4	TG 56:3
PC 16:1-16:1	PC 18:1e-18:0 / PC 18:0p-18:0	PE 16:0p-14:1	PA 14:0-16:0	PS 18:1-22:0	DG 14:0-22:5	DG 18:1-22:5	TG 56:4
PC 16:1-18:2	PC 18:1e-18:1 / PC 18:0p-18:1	PE 16:0p-22:1	PA 14:0-18:0	Cer d18:1-18:1	DG 14:0-22:6	DG 18:1-22:6	TG 56:5
PC 16:1-20:1	PC 18:1e-18:2 / PC 18:0p-18:2	PE 16:1p-18:2	PA 16:0-16:0	Cer d18:1-18:4	DG 16:0-20:0	DG 18:2-18:2	TG 56:6
PC 18:0-18:3	PC 18:2e-18:1	PE 16:1p-20:3	PA 16:0-18:0	Cer d18:1-20:1	DG 16:0-20:3	DG 18:2-20:0	TG 56:8
PC 18:0-20:1	PC 18:2e-20:5 / PC 18:1p-20:5	PE 16:1p-20:4	PA 16:0-18:1	Cer d18:1-20:2	DG 16:0-20:5	DG 18:2-20:1	TG 56:9
PC 18:0-20:2	PC 18:2p-18:0	PE 16:1p-22:6	PA 18:0-18:0	Cer d18:1-20:4	DG 16:0-22:0	TG 48:0	TG 58:1
